# Supplementary material for: Assessing indications for herbal medicinal products: a comparative analysis of EMA monographs and database records
Source: BMC Complement Med Ther. 2025 Apr 9;25:130. doi: 10.1186/s12906-025-04852-8 (PMC11980217; doi:10.1186/s12906-025-04852-8)
Supplement: Supplementary file 1 — Supplementary Material 1: List of Included and Excluded Studies Sorted by HMP. Description of Data: overview of HMPs including availability of EMA monograph, indication according to EMA monograph and search strategy; list of inclusions and their study characteristics; list of exclusions and reasons for exclusion [file 12906_2025_4852_MOESM1_ESM.xlsx]

## Sheet: overview HMPs
English name	Latin name	EMA monograph available	indications according to EMA monograph	search algorithm in PubMed	search algorithm in Cochrane Library	number of inclusions	number of exclusions
Agnus castus fruit/ Chaste tree fruit/ Chasteberry	Agni casti fructus	yes	premenstrual syndrome	neoplasm[MeSH Terms] AND ((Agni casti fructus[Title/Abstract]) OR (Agnus castus fruit[Title/Abstract]) OR (Chaste tree fruit[Title/Abstract])) Filters: Clinical Trial	neoplasm[MeSH Terms] AND ((Agni casti fructus[Title/Abstract/KW]) OR (Agnus castus fruit[Title/Abstract/KW]) OR (Chaste tree fruit[Title/Abstract/KW]))	0	0
Agrimony	Agrimoniae herba	yes	oral: mild diarrhoea, mild inflammation of the mouth and throat skin: minor inflammation and small superficial wounds	neoplasm[MeSH Terms] AND ((Agrimoniae herba[Title/Abstract]) OR (Agrimony[Title/Abstract])) Filters: Clinical Trial	neoplasm[MeSH Terms] AND ((Agrimoniae herba[Title/Abstract/KW]) OR (Agrimony[Title/Abstract/KW]))	0	0
Aloe	Aloes folii succus siccatus	yes	occasional constipation	neoplasm[MeSH Terms] AND ((Aloes folii succus siccatus[Title/Abstract]) OR (Aloe[Title/Abstract])) Filters: Clinical Trial	neoplasm[MeSH Terms] AND ((Aloes folii succus siccatus[Title/Abstract/KW]) OR (Aloe[Title/Abstract/KW]))	13	11
Angelica sinensis root	Angelicae sinensis radix	no
Anise Oil	Anisi aetheroleum	yes	mild, spasmodic gastrointestinal disorders such as bloating and flatulence cough and cold	neoplasm[MeSH Terms] AND ((Anisi aetheroleum[Title/Abstract]) OR (Anise Oil[Title/Abstract])) Filters: Clinical Trial	neoplasm[MeSH Terms] AND ((Anisi aetheroleum[Title/Abstract/KW]) OR (Anise Oil[Title/Abstract/KW]))	0	0
Aniseed	Anisi fructus	yes	mild, spasmodic gastrointestinal disorders such as bloating and flatulence cough and cold	neoplasm[MeSH Terms] AND ((Anisi fructus[Title/Abstract]) OR (Aniseed[Title/Abstract])) Filters: Clinical Trial	neoplasm[MeSH Terms] AND ((Anisi fructus[Title/Abstract/KW]) OR (Aniseed[Title/Abstract/KW]))	0	0
Arctic root	Rhodiolae roseae rhizoma et radix	yes	symptoms of stress, such as fatigue and sensation of weakness	neoplasm[MeSH Terms] AND ((Rhodiolae roseae rhizoma et radix[Title/Abstract]) OR (Arctic root[Title/Abstract])) Filters: Clinical Trial	neoplasm[MeSH Terms] AND ((Rhodiolae roseae rhizoma et radix[Title/Abstract/KW]) OR (Arctic root[Title/Abstract/KW]))	0	0
Arnica flower	Arnicae flos	yes	relief of bruises, sprains and localised muscular pain	neoplasm[MeSH Terms] AND ((Arnicae flos[Title/Abstract]) OR (Arnica flower[Title/Abstract])) Filters: Clinical Trial	neoplasm[MeSH Terms] AND ((Arnicae flos[Title/Abstract/KW]) OR (Arnica flower[Title/Abstract/KW]))	0	0
Artichoke Leaf	Cynarae folium	yes	relief of digestive disorders such as dyspepsia with a sensation of fullness, bloating and flatulence	neoplasm[MeSH Terms] AND ((Cynarae folium[Title/Abstract]) OR (Artichoke[Title/Abstract])) Filters: Clinical Trial	neoplasm[MeSH Terms] AND ((Cynarae folium[Title/Abstract/KW]) OR (Artichoke[Title/Abstract/KW]))	0	1
Ash Leaf	Fraxini folium	yes	minor articular pain flushing of the urinary tract in case of minor urinary complaints	neoplasm[MeSH Terms] AND ((Fraxini folium[Title/Abstract]) AND (Ash Leaf[Title/Abstract])) Filters: Clinical Trial	neoplasm[MeSH Terms] AND ((Fraxini folium[Title/Abstract/KW]) OR (Ash Leaf[Title/Abstract/KW]))	0	0
Bearberry Leaf	Uvae ursi folium	yes	mild recurrent lower urinary tract infections such as burning sensation during urination and/or frequent urination in women	neoplasm[MeSH Terms] AND ((Uvae ursi folium[Title/Abstract]) OR (Bearberry Leaf[Title/Abstract])) Filters: Clinical Trial	neoplasm[MeSH Terms] AND ((Uvae ursi folium[Title/Abstract/KW]) OR (Bearberry Leaf[Title/Abstract/KW]))	0	0
Bergamot oil	Citri bergamiae aetheroleum	no
Birch Leaf	Betulae folium	yes	flushing of the urinary tract in case of minor urinary complaints	neoplasm[MeSH Terms] AND ((Betulae folium[Title/Abstract]) OR (Birch Leaf[Title/Abstract])) Filters: Clinical Trial	neoplasm[MeSH Terms] AND ((Betulae folium[Title/Abstract/KW]) OR (Birch Leaf[Title/Abstract/KW]))	0	0
Bitter Fennel	Foeniculi amari fructus	yes	mild, spasmodic gastro-intestinal complaints including bloating and flatulence minor spasm associated with menstrual periods cough associated woth cold	neoplasm[MeSH Terms] AND ((Foeniculi amari fructus[Title/Abstract]) OR (Bitter Fennel[Title/Abstract])) Filters: Clinical Trial	neoplasm[MeSH Terms] AND ((Foeniculi amari fructus[Title/Abstract/KW]) OR (Bitter Fennel[Title/Abstract/KW]))	0	0
Bitter Fennel Fruit Oil	Foeniculi amari fructus aetheroleum	no
Black Cohosh	Cimicifugae rhizoma	yes	menopausal complaints such as hot flushes and profuse sweating	neoplasm[MeSH Terms] AND ((Cimicifugae rhizoma[Title/Abstract]) OR (Black Cohosh[Title/Abstract])) Filters: Clinical Trial	neoplasm[MeSH Terms] AND ((Cimicifugae rhizoma[Title/Abstract/KW]) OR (Black Cohosh[Title/Abstract/KW]))	4	3
Blackcurrant Leaf	Ribis nigri folium	yes	minor articular pain flushing of the urinary tract in case of minor urinary complaints	neoplasm[MeSH Terms] AND ((Ribis nigri folium[Title/Abstract]) OR (Blackcurrant Leaf[Title/Abstract])) Filters: Clinical Trial	neoplasm[MeSH Terms] AND ((Ribis nigri folium[Title/Abstract/KW]) OR (Blackcurrant Leaf[Title/Abstract/KW]))	0	1
Bladderwrack	Fucus	yes	weight loss in overweight adults	neoplasm[MeSH Terms] AND ((Fucus[Title/Abstract]) OR (Bladderwrack[Title/Abstract])) Filters: Clinical Trial	neoplasm[MeSH Terms] AND ((Fucus[Title/Abstract/KW]) OR (Bladderwrack[Title/Abstract/KW]))	0	0
Bogbean leaf	Menyanthidis trifoliatae folium	yes	temporary loss of appetite relief of mild digestive disorders such as bloating and flatulence relief of minor articular and muscular pain	neoplasm[MeSH Terms] AND ((Menyanthidis trifoliatae folium[Title/Abstract]) OR (Bogbean leaf[Title/Abstract])) Filters: Clinical Trial	neoplasm[MeSH Terms] AND ((Menyanthidis trifoliatae folium[Title/Abstract/KW]) OR (Bogbean leaf[Title/Abstract/KW]))	0	0
Boldo Leaf	Boldi folium	yes	dyspepsia and mild spasmodic disorders of the gastrointestinal tract	neoplasm[MeSH Terms] AND ((Boldi folium[Title/Abstract]) OR (Boldo Leaf[Title/Abstract])) Filters: Clinical Trial	neoplasm[MeSH Terms] AND ((Boldi folium[Title/Abstract/KW]) OR (Boldo Leaf[Title/Abstract/KW]))	0	0
Brewer's yeast	Saccharomyces cerevisiae	no
Burdock Root	Arctii radix	yes	flushing of the urinary tract in case of minor urinary complaints temporary loss of appetite seborrhoeic skin conditions	neoplasm[MeSH Terms] AND ((Arctii radix[Title/Abstract]) OR (Burdock Root[Title/Abstract])) Filters: Clinical Trial	neoplasm[MeSH Terms] AND ((Arctii radix[Title/Abstract/KW]) OR (Burdock Root[Title/Abstract/KW]))	0	0
Butcher's Broom	Rusci rhizoma	yes	discomfort and heaviness of legs related to minor venous circulatory disturbances itching and burning associated with haemorrhoids	neoplasm[MeSH Terms] AND ((Rusci rhizoma[Title/Abstract]) OR (Butcher's Broom[Title/Abstract])) Filters: Clinical Trial	neoplasm[MeSH Terms] AND ((Rusci rhizoma[Title/Abstract/KW]) OR (Butcher's Broom[Title/Abstract/KW]))	0	0
Calendula Flower	Calendulae flos	yes	minor inflammations of the skin: sunburn and healing of minor wounds minor inflammations in mouth and throat	neoplasm[MeSH Terms] AND ((Calendula flos[Title/Abstract]) OR (Calendula Flower[Title/Abstract])) Filters: Clinical Trial	neoplasm[MeSH Terms] AND ((Calendula flos[Title/Abstract/KW]) OR (Calendula Flower[Title/Abstract/KW]))	0	0
California poppy	Eschscholzia herba	yes	mild symptoms of mental stress insomnia	neoplasm[MeSH Terms] AND ((Eschscholzia herba[Title/Abstract]) OR (California poppy[Title/Abstract])) Filters: Clinical Trial	neoplasm[MeSH Terms] AND ((Eschscholzia herba[Title/Abstract/KW]) OR (California poppy[Title/Abstract/KW]))	0	0
Cannabis flowering tops	Cannabis flos	no
Capsicum	Capsici fructus	yes	relief of muscle pain such as low back pain	neoplasm[MeSH Terms] AND ((Capsici fructus[Title/Abstract]) OR (Capsicum[Title/Abstract])) Filters: Clinical Trial	neoplasm[MeSH Terms] AND ((Capsici fructus[Title/Abstract/KW]) OR (Capsicum[Title/Abstract/KW]))	0	0
Caraway fruit	Carvi fructus	yes	relief of digestive disorders such as bloating and flatulence	neoplasm[MeSH Terms] AND ((Carvi fructus[Title/Abstract]) OR (Caraway fruit[Title/Abstract])) Filters: Clinical Trial	neoplasm[MeSH Terms] AND ((Carvi fructus[Title/Abstract/KW]) OR (Caraway fruit[Title/Abstract/KW]))	0	0
Caraway oil	Carvi aetheroleum	yes	relief of digestive disorders such as bloating and flatulence	neoplasm[MeSH Terms] AND ((Carvi aetheroleum[Title/Abstract]) OR (Caraway oil[Title/Abstract]) Filters: Clinical Trial	neoplasm[MeSH Terms] AND ((Carvi aetheroleum[Title/Abstract/KW]) OR (Caraway oil[Title/Abstract/KW]))	0	0
Cascara	Rhamni purshianae cortex	yes	occasional constipation	neoplasm[MeSH Terms] AND ((Rhamni purshianae cortex[Title/Abstract]) OR (Cascara[Title/Abstract])) Filters: Clinical Trial	neoplasm[MeSH Terms] AND ((Rhamni purshianae cortex[Title/Abstract/KW]) OR (Cascara[Title/Abstract/KW]))	0	0
Castor Oil	Ricini oleum	yes	laxative for short term use in cases of occasional constipation	neoplasm[MeSH Terms] AND ((Ricini oleum[Title/Abstract]) OR (Castor oil[Title/Abstract])) Filters: Clinical Trial	neoplasm[MeSH Terms] AND ((Ricini oleum[Title/Abstract/KW]) OR (Castor oil[Title/Abstract/KW]))	0	23
Cat's Claw	Uncariae tomentosae cortex	no
Centaury	Centaurii herba	yes	mild dyspeptic/gastrointestinal disorders temporary loss of appetite.	neoplasm[MeSH Terms] AND ((Centaurii herba[Title/Abstract]) OR (Centaury[Title/Abstract])) Filters: Clinical Trial	neoplasm[MeSH Terms] AND ((Centaurii herba[Title/Abstract/KW]) OR (Centaury[Title/Abstract/KW]))	0	0
Centella	Centellae asiaticae herba	yes	healing of minor wounds	neoplasm[MeSH Terms] AND ((Centellae asiaticae herba[Title/Abstract]) OR (Centella[Title/Abstract])) Filters: Clinical Trial	neoplasm[MeSH Terms] AND ((Centellae asiaticae herba[Title/Abstract/KW]) OR (Centella[Title/Abstract/KW]))	1	0
Cherry stalks	Prunus avium peduncle	no
Chicory root	Cichorii intybi radix	yes	mild digestive disorders: feeling of abdominal fullness, flatulence and slow digestion and temporary loss of appetite	neoplasm[MeSH Terms] AND ((Cichorii intybi radix[Title/Abstract]) OR (Chicory root[Title/Abstract])) Filters: Clinical Trial	neoplasm[MeSH Terms] AND ((Cichorii intybi radix[Title/Abstract/KW]) OR (Chicory root[Title/Abstract/KW]))	0	0
Cinnamon	Cinnamomi cortex	yes	mild, spasmodic gastrointestinal complaints including bloating and flatulence mild diarrhoea	neoplasm[MeSH Terms] AND ((Cinnamomi cortex[Title/Abstract]) OR (Cinnamon[Title/Abstract])) Filters: Clinical Trial	neoplasm[MeSH Terms] AND ((Cinnamomi cortex[Title/Abstract/KW]) OR (Cinnamon[Title/Abstract/KW]))	0	11
Cinnamon Bark Oil	Cinnamomi corticis aetheroleum	yes	mild, spasmodic gastrointestinal complaints including bloating and flatulence	neoplasm[MeSH Terms] AND ((Cinnamomi corticis aetheroleum[Title/Abstract]) OR (Cinnamon Bark Oil[Title/Abstract])) Filters: Clinical Trial	neoplasm[MeSH Terms] AND ((Cinnamomi corticis aetheroleum[Title/Abstract/KW]) OR (Cinnamon Bark Oil[Title/Abstract/KW]))	0	0
Clove	Caryophylli flos	no
Clove oil	Caryophylli floris aetheroleum	yes	occasional constipation	neoplasm[MeSH Terms] AND ((Caryophylli floris aetheroleum[Title/Abstract]) OR (Clove oil[Title/Abstract])) Filters: Clinical Trial	neoplasm[MeSH Terms] AND ((Caryophylli floris aetheroleum[Title/Abstract/KW]) OR (Clove oil[Title/Abstract/KW]))	0	0
Cola	Colae semen	yes	fatigue and weakness	neoplasm[MeSH Terms] AND ((Colae semen[Title/Abstract]) OR (Cola[Title/Abstract])) Filters: Clinical Trial	neoplasm[MeSH Terms] AND ((Colae semen[Title/Abstract/KW]) OR (Cola[Title/Abstract/KW]))	0	6
Comfrey Root	Symphyti radix	yes	relief of minor sprains and bruises	neoplasm[MeSH Terms] AND ((Symphyti radix[Title/Abstract]) OR (Comfrey Root[Title/Abstract])) Filters: Clinical Trial	neoplasm[MeSH Terms] AND ((Symphyti radix[Title/Abstract/KW]) OR (Comfrey Root[Title/Abstract/KW]))	0	0
Corn silk	Maydis stigma	no
Couch grass rhizome	Agropyri repentis rhizoma	yes	flushing of the urinary tract in case of minor urinary complaints	neoplasm[MeSH Terms] AND ((Agropyri repentis rhizoma[Title/Abstract]) OR (Couch grass rhizome[Title/Abstract])) Filters: Clinical Trial	neoplasm[MeSH Terms] AND ((Agropyri repentis rhizoma[Title/Abstract/KW]) OR (Couch grass rhizome[Title/Abstract/KW]))	0	0
Cranberry	Vaccinii macrocarpi fructus	yes	mild recurrent lower urinary tract infections such as burning sensation during urination and/or frequent urination in women	neoplasm[MeSH Terms] AND ((Vaccinii macrocarpi fructus[Title/Abstract]) OR (Cranberry[Title/Abstract])) Filters: Clinical Trial	neoplasm[MeSH Terms] AND ((Vaccinii macrocarpi fructus[Title/Abstract/KW]) OR (Cranberry[Title/Abstract/KW]))	4	2
Dandelion Leaf	Taraxaci folium	yes	flushing of the urinary tract in case of minor urinary complaints	neoplasm[MeSH Terms] AND ((taraxacum folium[Title/Abstract]) OR (Dandelion Leaf[Title/Abstract])) Filters: Clinical Trial	neoplasm[MeSH Terms] AND ((taraxacum folium[Title/Abstract/KW]) OR (Dandelion Leaf[Title/Abstract/KW]))	0	0
Dandelion root	Taraxaci officinalis radix	yes	mild digestive disorders (such as feeling of abdominal fullness, flatulence, and slow digestion) temporary loss of appetite flushing of the urinary tract in case of minor urinary complaints	neoplasm[MeSH Terms] AND ((Taraxaci officinalis radix[Title/Abstract]) OR (Dandelion root[Title/Abstract])) Filters: Clinical Trial	neoplasm[MeSH Terms] AND ((Taraxaci officinalis radix[Title/Abstract/KW]) OR (Dandelion root[Title/Abstract/KW]))	0	0
Dandelion Root with Herb	Taraxaci radix cum herba	yes	mild digestive disorders (such as feeling of abdominal fullness, flatulence, and slow digestion) temporary loss of appetite flushing of the urinary tract in case of minor urinary complaints	neoplasm[MeSH Terms] AND ((Taraxaci radix cum herba[Title/Abstract]) OR (Dandelion Root with Herb[Title/Abstract])) Filters: Clinical Trial	neoplasm[MeSH Terms] AND ((Taraxaci radix cum herba[Title/Abstract/KW]) OR (Dandelion Root with Herb[Title/Abstract/KW]))	0	0
Devil’s Claw Root	Harpagophyti radix	yes	relief of minor articular pain relief of mild digestive disorders such as bloating and flatulence and where there is temporary loss of appetite	neoplasm[MeSH Terms] AND ((harpagophytum radix[Title/Abstract]) OR (Devil's Claw Root[Title/Abstract])) Filters: Clinical Trial	neoplasm[MeSH Terms] AND ((Harpagophytum radix[Title/Abstract/KW]) OR (Devil's Claw Root[Title/Abstract/KW]))	0	0
Dittany of Crete herb	Origani dictamni herba	yes	cough associated with cold mild gastrointestinal disorders minor skin inflammations and bruises	neoplasm[MeSH Terms] AND ((Origani dictamni herba[Title/Abstract]) OR (Dittany of Crete herb[Title/Abstract])) Filters: Clinical Trial	neoplasm[MeSH Terms] AND ((Origani dictamni herba[Title/Abstract/KW]) OR (Dittany of Crete herb[Title/Abstract/KW]))	0	0
Dried Bilberry fruit	Myrtilli fructus siccus	yes	mild diarrhoea minor inflammations of the oral mucosa	neoplasm[MeSH Terms] AND ((Myrtilli fructus siccus[Title/Abstract]) OR (Dried Bilberry fruit[Title/Abstract])) Filters: Clinical Trial	neoplasm[MeSH Terms] AND ((Myrtilli fructus siccus[Title/Abstract/KW]) OR (Dried Bilberry fruit[Title/Abstract/KW]))	0	0
Elder Flower	Sambuci flos	yes	common cold	neoplasm[MeSH Terms] AND ((Sambuci flos[Title/Abstract]) OR (Elder Flower[Title/Abstract])) Filters: Clinical Trial	neoplasm[MeSH Terms] AND ((Sambuci flos[Title/Abstract/KW]) OR (Elder Flower[Title/Abstract/KW]))	0	0
Elderberry	Sambuci fructus	no
Eleutherococcus	Eleutherococci radix	yes	symptoms of asthenia such as fatigue and weakness	neoplasm[MeSH Terms] AND ((Eleutherococci radix[Title/Abstract]) OR (Eleutherococcus[Title/Abstract])) Filters: Clinical Trial	neoplasm[MeSH Terms] AND ((Eleutherococci radix[Title/Abstract/KW]) OR (Eleutherococcus[Title/Abstract/KW]))	0	3
Eucalyptus leaf	Eucalypti folium	yes	cough associated with cold	neoplasm[MeSH Terms] AND ((Eucalypti folium[Title/Abstract] OR (Eucalyptus leaf[Title/Abstract])) Filters: Clinical Trial	neoplasm[MeSH Terms] AND ((Eucalypti folium[Title/Abstract/KW]) OR (Eucalyptus leaf[Title/Abstract/KW]))	0	0
Eucalyptus Oil	Eucalypti aetheroleum	yes	cough associated with cold localised muscle pain	neoplasm[MeSH Terms] AND ((Eucalypti aetheroleum[Title/Abstract] OR (Eucalyptus oil[Title/Abstract]) Filters: Clinical Trial	neoplasm[MeSH Terms] AND ((Eucalypti aetheroleum[Title/Abstract/KW]) OR (Eucalyptus oil[Title/Abstract/KW]))	0	0
European Goldenrod	Solidaginis virgaureae herba	yes	flushing of the urinary tract in case of minor urinary complaints	neoplasm[MeSH Terms] AND ((Solidaginis virgaureae herba[Title/Abstract]) OR (European Goldenrod[Title/Abstract])) Filters: Clinical Trial	neoplasm[MeSH Terms] AND ((Solidaginis virgaureae herba[Title/Abstract/KW]) OR (European Goldenrod[Title/Abstract/KW]))	0	0
Evening Primrose Oil	Oenotherae oleum	yes	relief of itching in acute and chronic dry skin conditions	neoplasm[MeSH Terms] AND ((Oenotherae oleum[Title/Abstract]) OR (Evening primrose oil[Title/Abstract])) Filters: Clinical Trial	neoplasm[MeSH Terms] AND ((Oenotherae oleum[Title/Abstract/KW]) OR (Evening primrose oil[Title/Abstract/KW]))	1	4
Eyebright	Euphrasiae herba	no
Fenugreek	Trigonellae foenugraeci semen	yes	temporary loss of appetite minor inflammations of the skin	neoplasm[MeSH Terms] AND ((Trigonellae foenugraeci semen[Title/Abstract]) OR (Fenugreek[Title/Abstract])) Filters: Clinical Trial	neoplasm[MeSH Terms] AND ((Trigonellae foenugraeci semen[Title/Abstract/KW]) OR (Fenugreek[Title/Abstract/KW]))	0	1
Feverfew	Tanaceti parthenii herba	yes	prophylaxis of migraine headaches	neoplasm[MeSH Terms] AND ((Tanaceti parthenii herba[Title/Abstract]) OR (Feverfew[Title/Abstract])) Filters: Clinical Trial	neoplasm[MeSH Terms] AND ((Tanaceti parthenii herba[Title/Abstract/KW]) OR (Feverfew[Title/Abstract/KW]))	0	1
Frangula bark	Frangula cortex	yes	occasional constipation	neoplasm[MeSH Terms] AND ((Frangula cortex[Title/Abstract]) OR (Frangula bark[Title/Abstract])) Filters: Clinical Trial	neoplasm[MeSH Terms] AND ((Frangula cortex[Title/Abstract/KW]) OR (Frangula bark[Title/Abstract/KW]))	0	0
Fresh Bilberry fruit	Myrtilli fructus recens	yes	discomfort and heaviness of legs related to minor venous circulatory disturbances relieve symptoms of cutaneous capillary fragility	lneoplasm[MeSH Terms] AND ((Myrtilli fructus recens[Title/Abstract]) OR (Fresh Bilberry fruit[Title/Abstract])) Filters: Clinical Trial	lneoplasm[MeSH Terms] AND ((Myrtilli fructus recens[Title/Abstract/KW]) OR (Fresh Bilberry fruit[Title/Abstract/KW]))	0	0
Fumitory	Fumaria herba	yes	symptoms of indigestion: such as sensation of fullness, flatulence and slow digestion	neoplasm[MeSH Terms] AND ((Fumaria herba[Title/Abstract]) OR (Fumitory[Title/Abstract])) Filters: Clinical Trial	neoplasm[MeSH Terms] AND ((Fumaria herba[Title/Abstract/KW]) OR (Fumitory[Title/Abstract/KW]))	0	1
Garlic	Allii sativi bulbus	yes	common cold prevention of atherosclerosis	neoplasm[MeSH Terms] AND ((Allii sativi bulbus[Title/Abstract]) OR (garlic[Title/Abstract])) Filters: Clinical Trial	neoplasm[MeSH Terms] AND ((Allii sativi bulbus[Title/Abstract/KW]) OR (garlic[Title/Abstract/KW])	1	31
Gentian Root	Gentiana radix	yes	temporary loss of appetite mild dyspeptic/gastrointestinal disorders	neoplasm[MeSH Terms] AND ((Gentiana radix[Title/Abstract]) OR (Gentian Root[Title/Abstract])) Filters: Clinical Trial	neoplasm[MeSH Terms] AND ((Gentiana radix[Title/Abstract/KW]) OR (Gentian Root[Title/Abstract/KW]))	0	0
Ginger	Zingiberis rhizoma	yes	nausea and vomiting in motion sickness treatment of mild, spasmodic gastrointestinal complaints including bloating and flatulence	neoplasm[MeSH Terms] AND ((Zingiberis rhizoma[Title/Abstract]) OR (Ginger[Title/Abstract])) Filters: Clinical Trial	neoplasm[MeSH Terms] AND ((Zingiberis rhizoma[Title/Abstract/KW]) OR (Ginger[Title/Abstract/KW]))	20	20
Ginkgo leaf	Ginkgo folium	yes	improvement of (age-associated) cognitive impairment and of quality of life in mild dementia relief of heaviness of legs and the sensation of cold hands and feet associated with minor circulatory disorders	neoplasm[MeSH Terms] AND ((Ginkgo folium[Title/Abstract]) OR (Ginkgo leaf[Title/Abstract])) Filters: Clinical Trial	neoplasm[MeSH Terms] AND ((Ginkgo folium[Title/Abstract/KW]) OR (Ginkgo leaf[Title/Abstract/KW]))	0	0
Ginseng	Ginseng radix	yes	symptoms of asthenia such as fatigue and weakness	neoplasm[MeSH Terms] AND ((Ginseng radix[Title/Abstract]) OR (Ginseng[Title/Abstract])) Filters: Clinical Trial	neoplasm[MeSH Terms] AND ((Ginseng radix[Title/Abstract/KW]) OR (Ginseng[Title/Abstract/KW]))	12	26
Grapevine Leaf	Vitis viniferae folium	yes	relieve symptoms of discomfort and heaviness of legs related to minor venous circulatory disturbances relief of itching and burning associated with haemorrhoids after serious conditions have been excluded by a medical doctor cutaneous capillary fragility	neoplasm[MeSH Terms] AND ((Vitis viniferae folium[Title/Abstract]) OR (Grapevine Leaf[Title/Abstract])) Filters: Clinical Trial	neoplasm[MeSH Terms] AND ((Vitis viniferae folium[Title/Abstract/KW]) OR (Grapevine Leaf[Title/Abstract/KW]))	0	0
Greater Celandine	Chelidonii herba	no
Green bean pod	Phaseoli fructus (sine semine)	yes	flushing of the urinary tract in case of minor urinary complaints	neoplasm[MeSH Terms] AND ((Phaseoli fructus[Title/Abstract]) OR (Green bean pod[Title/Abstract])) Filters: Clinical Trial	neoplasm[MeSH Terms] AND ((Phaseoli fructus[Title/Abstract/KW]) OR (Green bean pod[Title/Abstract/KW]))	0	0
Green Tea	Camelliae sinensis non fermentatum folium	yes	relief of fatigue and sensation of weakness	neoplasm[MeSH Terms] AND ((Camelliae sinensis non fermentatum folium[Title/Abstract]) OR (Green tea[Title/Abstract])) Filters: Clinical Trial	neoplasm[MeSH Terms] AND ((Camelliae sinensis non fermentatum folium[Title/Abstract/KW]) OR (Green tea[Title/Abstract/KW]))	6	108
Guarana	Paullinia semen	yes	fatigue and sensation of weakness	neoplasm[MeSH Terms] AND ((paullinia semen[Title/Abstract]) OR (Guarana[Title/Abstract])) Filters: Clinical Trial	neoplasm[MeSH Terms] AND ((paullinia semen[Title/Abstract/KW]) OR (Guarana[Title/Abstract/KW]))	4	2
Gumweed herb	Grindelia herba	yes	cough associated with cold	neoplasm[MeSH Terms] AND ((Grindelia herba[Title/Abstract]) OR (Gumweed herb[Title/Abstract])) Filters: Clinical Trial	neoplasm[MeSH Terms] AND ((Grindelia herba[Title/Abstract/KW]) OR (Gumweed herb[Title/Abstract/KW]))	0	0
Hamamelis Bark	Hamamelidis cortex	yes	relief of minor skin inflammation and dryness of the skin relief of itching and burning associated with haemorrhoids relief of minor inflammation of mucous membranes of the oral cavity	neoplasm[MeSH Terms] AND ((Hamamelidis cortex[Title/Abstract]) OR (Hamamelis Bark[Title/Abstract])) Filters: Clinical Trial	neoplasm[MeSH Terms] AND ((Hamamelidis cortex[Title/Abstract/KW]) OR (Hamamelis Bark[Title/Abstract/KW]))	0	0
Hamamelis Distillate	Hamamelidis folium et cortex aut ramunculus destillatum	yes	relief of minor skin inflammation and dryness of the skin relief of eye discomfort due to dryness of the eye or to exposure to wind or sun	neoplasm[MeSH Terms] AND ((Hamamelidis folium et cortex aut ramunculus destillatum[Title/Abstract]) OR (Hamamelis Distillate[Title/Abstract])) Filters: Clinical Trial	neoplasm[MeSH Terms] AND ((Hamamelidis folium et cortex aut ramunculus destillatum[Title/Abstract/KW]) OR (Hamamelis Distillate[Title/Abstract/KW]))	0	0
Hamamelis Leaf	Hamamelidis folium	yes	relief of minor skin inflammation and dryness of the skin relief of itching and burning associated with haemorrhoids relief of minor inflammation of mucous membranes of the oral cavity	neoplasm[MeSH Terms] AND ((Hamamelidis folium[Title/Abstract]) OR (Hamamelis Leaf[Title/Abstract])) Filters: Clinical Trial	neoplasm[MeSH Terms] AND ((Hamamelidis folium[Title/Abstract/KW]) OR (Hamamelis Leaf[Title/Abstract/KW]))	0	0
Hawthorn Leaf and Flower	Crataegi folium cum flore	yes	temporary nervous cardiac complaints: palpitations, perceived extra heart beat due to mild anxiety mild symptoms of mental stress and to aid sleep	neoplasm[MeSH Terms] AND ((Crataegi folium cum flore[Title/Abstract]) OR (Hawthorn Leaf and Flower[Title/Abstract])) Filters: Clinical Trial	neoplasm[MeSH Terms] AND ((Crataegi folium cum flore[Title/Abstract/KW]) OR (Hawthorn Leaf and Flower[Title/Abstract/KW]))	0	0
Hedge mustard	Sisymbrii officinalis herba	yes	relief the symptoms of throat irritation such as hoarseness and dry cough	neoplasm[MeSH Terms] AND ((Sisymbrii officinalis herba[Title/Abstract]) OR (Hedge mustard[Title/Abstract])) Filters: Clinical Trial	neoplasm[MeSH Terms] AND ((Sisymbrii officinalis herba[Title/Abstract/KW]) OR (Hedge mustard[Title/Abstract/KW]))	0	0
Hop strobile	Lupuli flos	yes	relief of mild symptoms of mental stress and to aid sleep	neoplasm[MeSH Terms] AND ((Lupuli flos[Title/Abstract]) OR (Hop strobile[Title/Abstract])) Filters: Clinical Trial	neoplasm[MeSH Terms] AND ((Lupuli flos[Title/Abstract/KW]) OR (Hop strobile[Title/Abstract/KW]))	0	0
Horse-chestnut bark	Hippocastani cortex	yes	discomfort and heaviness of legs related to minor venous circulatory disturbances relief of itching and burning associated with haemorrhoids	neoplasm[MeSH Terms] AND ((Hippocastani cortex[Title/Abstract]) OR (Horse-chestnut bark[Title/Abstract]) Filters: Clinical Trial	neoplasm[MeSH Terms] AND ((Hippocastani cortex[Title/Abstract/KW]) OR (Horse-chestnut bark[Title/Abstract/KW])	0	0
Horse-Chestnut Seed	Hippocastani semen	yes	discomfort and heaviness of legs related to minor venous circulatory disturbances relief of signs of bruises, such as local oedema and haematoma	neoplasm[MeSH Terms] AND ((Hippocastani semen[Title/Abstract]) OR (Horse-Chestnut Seed[Title/Abstract])) Filters: Clinical Trial	neoplasm[MeSH Terms] AND ((Hippocastani semen[Title/Abstract/KW]) OR (Horse-Chestnut Seed[Title/Abstract/KW]))	0	0
Horsetail herb	Equiseti herba	yes	flushing of the urinary tract in case of minor urinary complaints superficial wounds	neoplasm[MeSH Terms] AND ((Equiseti herba[Title/Abstract]) OR (Horsetail herb[Title/Abstract])) Filters: Clinical Trial	neoplasm[MeSH Terms] AND ((Equiseti herba[Title/Abstract/KW]) OR (Horsetail herb[Title/Abstract/KW]))	0	0
Iceland moss	Lichen islandicus	yes	oral or pharyngeal irritation and associated dry cough temporary loss of appetite	neoplasm[MeSH Terms] AND ((Lichen islandicus[Title/Abstract]) OR (Iceland moss[Title/Abstract])) Filters: Clinical Trial	neoplasm[MeSH Terms] AND ((Lichen islandicus[Title/Abstract/KW]) OR (Iceland moss[Title/Abstract/KW]))	0	0
Ironwort	Sideritis herba	yes	cough associated with cold relief of mild gastrointestinal discomfort	neoplasm[MeSH Terms] AND ((Sideritis herba[Title/Abstract]) OR (Ironwort[Title/Abstract])) Filters: Clinical Trial	neoplasm[MeSH Terms] AND ((Sideritis herba[Title/Abstract/KW]) OR (Ironwort[Title/Abstract/KW]))	0	0
Ispaghula Seed	Plantaginis ovatae semen	yes	habitual constipation easy defecation with soft stool is desirable, e.g. in cases of painful defecation after rectal or anal surgery, anal fissures and haemorrhoids	neoplasm[MeSH Terms] AND ((Plantaginis ovatae semen[Title/Abstract]) OR (Ispaghula Seed[Title/Abstract])) Filters: Clinical Trial	neoplasm[MeSH Terms] AND ((Plantaginis ovatae semen[Title/Abstract/KW]) OR (Ispaghula Seed[Title/Abstract/KW]))	0	0
Ispagula Husk	Plantaginis ovatae seminis tegumentum	yes	habitual constipation easy defecation with soft stool is desirable, e.g. in cases of painful defecation after rectal or anal surgery, anal fissures and haemorrhoids constipation predominant irritable bowel syndrome	neoplasm[MeSH Terms] AND ((Plantaginis ovatae seminis tegumentum[Title/Abstract]) OR (Ispaghula husk[Title/Abstract])) Filters: Clinical Trial	neoplasm[MeSH Terms] AND ((Plantaginis ovatae seminis tegumentum[Title/Abstract/KW]) OR (Ispaghula husk[Title/Abstract/KW]))	0	2
Ivy leaf	Hedera helicis folium	yes	productive cough	neoplasm[MeSH Terms] AND ((Hedera helicis folium[Title/Abstract]) OR (Ivy leaf[Title/Abstract])) Filters: Clinical Trial	neoplasm[MeSH Terms] AND ((Hedera helicis folium[Title/Abstract/KW]) OR (Ivy leaf[Title/Abstract/KW]))	0	0
Java Tea	Orthosiphonis folium	yes	flushing of the urinary tract in case of minor urinary complaints	neoplasm[MeSH Terms] AND ((Orthosiphonis folium[Title/Abstract]) OR (Java Tea[Title/Abstract])) Filters: Clinical Trial	neoplasm[MeSH Terms] AND ((Orthosiphonis folium[Title/Abstract/KW]) OR (Java Tea[Title/Abstract/KW]))	0	0
Javanese turmeric	Curcumae xanthorrhizae rhizoma	yes	relief of digestive disturbances, such as feelings of fullness, slow digestion and flatulence	neoplasm[MeSH Terms] AND ((Curcumae xanthorrhizae rhizoma[Title/Abstract]) OR (Javanese turmeric[Title/Abstract])) Filters: Clinical Trial	neoplasm[MeSH Terms] AND ((Curcumae xanthorrhizae rhizoma[Title/Abstract/KW]) OR (Turmeric[Title/Abstract/KW]))	0	0
Juniper cone berry	Juniperi galbulus (pseudo-fructus)	yes	flushing of the urinary tract in case of minor urinary complaints relief of digestive disorders such as dyspepsia and flatulence	neoplasm[MeSH Terms] AND ((Juniperi galbulus (pseudo-fructus)[Title/Abstract]) OR (Juniper cone berry[Title/Abstract])) Filters: Clinical Trial	neoplasm[MeSH Terms] AND ((Juniperi galbulus (pseudo-fructus)[Title/Abstract/KW]) OR (Juniper cone berry[Title/Abstract/KW]))	0	0
Juniper Oil	Juniper Oil	yes	flushing of the urinary tract in case of minor urinary complaints relief of digestive disorders such as dyspepsia and flatulence relief of minor muscular and articular pain	neoplasm[MeSH Terms] AND ((Juniperi aetheroleum[Title/Abstract]) OR (Juniper Oil[Title/Abstract])) Filters: Clinical Trial	neoplasm[MeSH Terms] AND ((Juniperi aetheroleum[Title/Abstract/KW]) OR (Juniper Oil[Title/Abstract/KW]))	0	0
Kalmegh	Andrographidis paniculatae folium	no
Katula	Picrorhizae kurroae rhizoma et radix	no
Kava-kava	Piperis methystici rhizoma	no
Knotgrass herb	Polygoni avicularis herba	yes	common cold minor inflammations in the mouth or the throat flushing of the urinary tract in case of minor urinary complaints	neoplasm[MeSH Terms] AND ((Polygoni avicularis herba[Title/Abstract]) OR (Knotgrass herb[Title/Abstract])) Filters: Clinical Trial	neoplasm[MeSH Terms] AND ((Polygoni avicularis herba[Title/Abstract/KW]) OR (Knotgrass herb[Title/Abstract/KW]))	0	0
Lavender Flower	Lavandula flos	yes	relief of mild symptoms of mental stress and exhaustion and to aid sleep	neoplasm[MeSH Terms] AND ((Lavandula flos[Title/Abstract]) OR (Lavender[Title/Abstract])) Filters: Clinical Trial	neoplasm[MeSH Terms] AND ((Lavandula flos[Title/Abstract/KW]) OR (Lavender[Title/Abstract/KW]))	8	12
Lavender Oil	Lavandula aetheroleum	yes	relief of mild symptoms of mental stress and exhaustion and to aid sleep	neoplasm[MeSH Terms] AND ((Lavandula aetheroleum[Title/Abstract]) OR (Lavender Oil[Title/Abstract])) Filters: Clinical Trial	neoplasm[MeSH Terms] AND ((Lavandula aetheroleum[Title/Abstract/KW]) OR (Lavender Oil[Title/Abstract/KW]))	8	7
Lemon verbena leaf	Verbenae citriodorae folium	yes	mild symptoms of mental stress and to aid sleep mild gastrointestinal complaints including bloating and flatulence	neoplasm[MeSH Terms] AND ((Verbenae citriodorae folium[Title/Abstract]) OR (Lemon verbena leaf[Title/Abstract])) Filters: Clinical Trial	neoplasm[MeSH Terms] AND ((Verbenae citriodorae folium[Title/Abstract/KW]) OR (Lemon verbena leaf[Title/Abstract/KW]))	0	0
Lime flower	Tiliae flos	yes	common cold mild symptoms of mental stress	neoplasm[MeSH Terms] AND ((Tiliae flos[Title/Abstract]) OR (Lime flower[Title/Abstract])) Filters: Clinical Trial	neoplasm[MeSH Terms] AND ((Tiliae flos[Title/Abstract/KW]) OR (Lime flower[Title/Abstract/KW]))	0	0
Linseed	Lini semen	yes	habitual constipation or in conditions in which easy defaecation with soft stool is desirable relief of mild gastrointestinal discomfort	neoplasm[MeSH Terms] AND ((Lini semen[Title/Abstract]) OR (Linseed[Title/Abstract])) Filters: Clinical Trial	neoplasm[MeSH Terms] AND ((Lini semen[Title/Abstract/KW]) OR (Linseed[Title/Abstract/KW]))	2	13
Liquorice Root	Liquiritiae radix	yes	relief of digestive symptoms including burning sensation and dyspepsia cough associated with cold	neoplasm[MeSH Terms] AND ((Liquiritiae radix[Title/Abstract]) OR (Liquorice Root[Title/Abstract])) Filters: Clinical Trial	neoplasm[MeSH Terms] AND ((Liquiritiae radix[Title/Abstract/KW]) OR (Liquorice Root[Title/Abstract/KW]))	0	1
Lovage root	Levistici radix	yes	flushing of the urinary tract in case of minor urinary complaints	neoplasm[MeSH Terms] AND ((Levistici radix[Title/Abstract]) OR (Lovage root[Title/Abstract])) Filters: Clinical Trial	neoplasm[MeSH Terms] AND ((Levistici radix[Title/Abstract/KW]) OR (Lovage root[Title/Abstract/KW]))	0	0
Majoram	Origanum majorana herba	yes	relief of mild spasmodic gastrointestinal complaints such as bloating and flatulence irritated skin around the nostrils	neoplasm[MeSH Terms] AND ((Origanum majorana herba[Title/Abstract]) OR (Majoram[Title/Abstract])) Filters: Clinical Trial	neoplasm[MeSH Terms] AND ((Origanum majorana herba[Title/Abstract/KW]) OR (Majoram[Title/Abstract/KW]))	0	1
Malabar-nut leaf	Adhatodae vasicae folium	no
Mallow Flower	Malva sylvestris flos	yes	oral or pharyngeal irritation and associated dry cough relief of mild gastrointestinal discomfort	neoplasm[MeSH Terms] AND ((Malva sylvestris flos[Title/Abstract]) OR (Mallow flower[Title/Abstract])) Filters: Clinical Trial	neoplasm[MeSH Terms] AND ((Malva sylvestris flos[Title/Abstract/KW]) OR (Mallow flower[Title/Abstract/KW]))	0	0
Mallow leaf	Malva folium	yes	oral or pharyngeal irritation and associated dry cough relief of mild gastrointestinal discomfort	neoplasm[MeSH Terms] AND ((Malva folium[Title/Abstract]) OR (Mallow leaf[Title/Abstract])) Filters: Clinical Trial	neoplasm[MeSH Terms] AND ((Malva folium[Title/Abstract/KW]) OR (Mallow leaf[Title/Abstract/KW]))	0	0
Marigold	Calendulae herba	no
Marshmallow Root	Althaeae radix	yes	oral or pharyngeal irritation cough and cold relief of mild gastrointestinal discomfort	neoplasm[MeSH Terms] AND ((Althaeae radix[Title/Abstract]) OR (Marshmallow Root[Title/Abstract])) Filters: Clinical Trial	neoplasm[MeSH Terms] AND ((Althaeae radix[Title/Abstract/KW]) OR (Marshmallow Root[Title/Abstract/KW]))	0	1
Mastic	Mastic (Mastix, Pistaciae lentisci resina)	yes	mild dyspeptic disorders minor inflammations of the skin and as an aid in healing of minor wounds	neoplasm[MeSH Terms] AND (((Mastic[Title/Abstract]) OR (Mastix[Title/Abstract])) OR (Pistaciae lentisci resina[Title/Abstract])) Filters: Clinical Trial	neoplasm[MeSH Terms] AND (((Mastic[Title/Abstract/KW]) OR (Mastix[Title/Abstract/KW])) OR (Pistaciae lentisci resina[Title/Abstract/KW]))	0	0
Mate Leaf	Mate folium	yes	fatigue and sensation of weakness flushing of the urinary tract in case of minor urinary complaints	neoplasm[MeSH Terms] AND ((Mate folium[Title/Abstract]) OR (Mate Leaf[Title/Abstract])) Filters: Clinical Trial	neoplasm[MeSH Terms] AND ((Mate folium[Title/Abstract/KW]) OR (Mate Leaf[Title/Abstract/KW]))	0	0
Matricaria Flower	Matricariae flos	yes	treatment of minor gastro-intestinal complaints such as bloating and minor spasms relief of symptoms of common cold treatment of minor ulcers and inflammations of the mouth and throat adjuvant therapy of irritations of skin and mucosae in the anal and genital region treatment of minor inflammation of the skin (sunburn), superficial wounds and small boils (furuncles)	neoplasm[MeSH Terms] AND ((Matricariae flos[Title/Abstract]) OR (Matricaria Flower[Title/Abstract])) Filters: Clinical Trial	neoplasm[MeSH Terms] AND ((Matricariae flos[Title/Abstract/KW]) OR (Matricaria Flower[Title/Abstract/KW]))	0	0
Matricaria Oil	Matricariae aetheroleum	yes	adjuvant therapy of irritations of skin and mucosae in the anal and genital region	neoplasm[MeSH Terms] AND ((Matricariae aetheroleum[Title/Abstract]) OR (Matricaria Oil[Title/Abstract])) Filters: Clinical Trial	neoplasm[MeSH Terms] AND ((Matricariae aetheroleum[Title/Abstract/KW]) OR (Matricaria Oil[Title/Abstract/KW]))	0	0
Meadowsweet	Filipendulae ulmariae herba	yes	common cold relief of minor articular pain	neoplasm[MeSH Terms] AND ((Filipendulae ulmariae herba[Title/Abstract]) OR (Meadowsweet[Title/Abstract])) Filters: Clinical Trial	neoplasm[MeSH Terms] AND ((Filipendulae ulmariae herba[Title/Abstract/KW]) OR (Meadowsweet[Title/Abstract/KW]))	0	0
Meadowsweet Flower	Filipendulae ulmariae flos	yes	common cold relief of minor articular pain	neoplasm[MeSH Terms] AND ((Filipendulae ulmariae flos[Title/Abstract]) OR (Meadowsweet Flower[Title/Abstract])) Filters: Clinical Trial	neoplasm[MeSH Terms] AND ((Filipendulae ulmariae flos[Title/Abstract/KW]) OR (Meadowsweet Flower[Title/Abstract/KW]))	0	0
Melilot	Meliloti herba	yes	discomfort and heaviness of legs related to minor venous circulatory disturbances treatment of minor inflammations of the skin	neoplasm[MeSH Terms] AND ((Meliloti herba[Title/Abstract]) OR (Melilot[Title/Abstract])) Filters: Clinical Trial	neoplasm[MeSH Terms] AND ((Meliloti herba[Title/Abstract/KW]) OR (Melilot[Title/Abstract/KW]))	0	0
Melissa leaf	Melissa folium	yes	relief of mild symptoms of mental stress and to aid sleep treatment of mild gastrointestinal complaints including bloating and flatulence	neoplasm[MeSH Terms] AND ((Melissa folium[Title/Abstract]) OR (Melissa leaf[Title/Abstract])) Filters: Clinical Trial	neoplasm[MeSH Terms] AND ((Melissa folium[Title/Abstract/KW]) OR (Melissa leaf[Title/Abstract/KW]))	0	0
Milkthistle Fruit	Silybi mariani fructus	yes	relief of digestive disorders, sensation of fullness and indigestion and to support the liver function	neoplasm[MeSH Terms] AND ((silybin mariani fructus[Title/Abstract]) OR (milk thistle fruit[Title/Abstract])) Filters: Clinical Trial	neoplasm[MeSH Terms] AND ((silybin mariani fructus[Title/Abstract/KW]) OR (milk thistle fruit[Title/Abstract/KW]))	0	0
Mistletoe	Visci albi herba	no
Motherwort	Leonuri cardiacae herba	yes	relieve symptoms of nervous tension relieve symptoms of nervous cardiac complaints such as palpitations	neoplasm[MeSH Terms] AND ((Leonuri cardiacae herba[Title/Abstract]) OR (Motherwort[Title/Abstract])) Filters: Clinical Trial	neoplasm[MeSH Terms] AND ((Leonuri cardiacae herba[Title/Abstract/KW]) OR (Motherwort[Title/Abstract/KW]))	0	0
Mouse-ear hawkweed	Pilosellae herba cum radice	yes	flushing of the urinary tract in case of minor urinary complaints	neoplasm[MeSH Terms] AND ((Pilosellae herba cum radice[Title/Abstract]) OR (Mouse-ear hawkweed[Title/Abstract])) Filters: Clinical Trial	neoplasm[MeSH Terms] AND ((Pilosellae herba cum radice[Title/Abstract/KW]) OR (Mouse-ear hawkweed[Title/Abstract/KW]))	0	0
Mullein Flower	Verbasci flos	yes	sore throat associated with dry cough and cold	neoplasm[MeSH Terms] AND ((Verbasci flos[Title/Abstract]) OR (Mullein Flower[Title/Abstract])) Filters: Clinical Trial	neoplasm[MeSH Terms] AND ((Verbasci flos[Title/Abstract/KW]) OR (Mullein Flower[Title/Abstract/KW]))	0	0
Myrrh	Myrrha	yes	treatment of minor ulcers and inflammation in the mouth: stomatitis and gingivitis treatment of minor wounds and small boils (furuncles)	neoplasm[MeSH Terms] AND ((Myrrha[Title/Abstract]) OR (myrrh[Title/Abstract])) Filters: Clinical Trial	neoplasm[MeSH Terms] AND ((Myrrha[Title/Abstract/KW]) OR (myrrh[Title/Abstract/KW]))	0	0
Narrow-leaved coneflower root	Echinacea angustifolia radix	yes	common cold	neoplasm[MeSH Terms] AND ((echinacea angustifolia radix[Title/Abstract]) OR (Narrow-leaved coneflower root[Title/Abstract])) Filters: Clinical Trial	neoplasm[MeSH Terms] AND ((echinacea angustifolia radix[Title/Abstract/KW]) OR (Narrow-leaved coneflower root[Title/Abstract/KW]))	0	0
Nettle Herb	Urticae herba	yes	flushing of the urinary tract in case of minor urinary complaints relief of minor articular pain seborrhoeic skin conditions	neoplasm[MeSH Terms] AND ((Urticae herba[Title/Abstract]) OR (Nettle Herb[Title/Abstract])) Filters: Clinical Trial	neoplasm[MeSH Terms] AND ((Urticae herba[Title/Abstract/KW]) OR (Nettle Herb[Title/Abstract/KW]))	0	0
Nettle Leaf	Urticae folium	yes	relief of minor articular pain flushing of the urinary tract in case of minor urinary complaints	neoplasm[MeSH Terms] AND ((Urticae folium[Title/Abstract]) OR (Nettle Leaf[Title/Abstract])) Filters: Clinical Trial	neoplasm[MeSH Terms] AND ((Urticae folium[Title/Abstract/KW]) OR (Nettle Leaf[Title/Abstract/KW]))	0	0
Nettle root	Urticae radix	yes	benign prostatic hyperplasia	neoplasm[MeSH Terms] AND ((Urticae radix[Title/Abstract]) OR (Nettle root[Title/Abstract])) Filters: Clinical Trial	neoplasm[MeSH Terms] AND ((Urticae radix[Title/Abstract/KW]) OR (Nettle root[Title/Abstract/KW]))	0	0
Oak Bark	Quercus cortex	yes	mild diarrhoea minor inflammations of the oral mucosa or skin relief of itching and burning associated with haemorrhoids	neoplasm[MeSH Terms] AND ((Quercus cortex[Title/Abstract]) OR (Oak Bark[Title/Abstract])) Filters: Clinical Trial	neoplasm[MeSH Terms] AND ((Quercus cortex[Title/Abstract/KW]) OR (Oak Bark[Title/Abstract/KW]))	0	0
Oat Fruit	Avenae fructus	yes	minor inflammations of the skin: sunburn and healing of minor wounds	neoplasm[MeSH Terms] AND ((Avenae fructus[Title/Abstract]) OR (Oat Fruit[Title/Abstract])) Filters: Clinical Trial	neoplasm[MeSH Terms] AND ((Avenae fructus[Title/Abstract/KW]) OR (Oat Fruit[Title/Abstract/KW]))	0	0
Oat Herb	Avenae herba	yes	relief of mental stress temporary insomnia	neoplasm[MeSH Terms] AND ((avenae herba[Title/Abstract]) OR (Oat Herb[Title/Abstract])) Filters: Clinical Trial	neoplasm[MeSH Terms] AND ((avenae herba[Title/Abstract/KW]) OR (Oat Herb[Title/Abstract/KW]))	0	0
Olive leaf	Oleae folium	yes	mild cases of water retention	neoplasm[MeSH Terms] AND ((Oleae folium[Title/Abstract]) OR (Olive leaf[Title/Abstract])) Filters: Clinical Trial	neoplasm[MeSH Terms] AND ((Oleae folium[Title/Abstract/KW]) OR (Olive leaf[Title/Abstract/KW]))	0	0
Onion	Allii cepae bulbus	no
Pale Coneflower Root	Echinacea pallida radix	yes	common cold	neoplasm[MeSH Terms] AND ((Echinacea pallida radix[Title/Abstract]) OR (Pale Coneflower Root[Title/Abstract]))	neoplasm[MeSH Terms] AND ((Echinacea pallida radix[Title/Abstract/KW]) OR (Pale Coneflower Root[Title/Abstract/KW]))	0	0
Passion Flower	Passiflorae herba	yes	relief of mild symptoms of mental stress and to aid sleep	neoplasm[MeSH Terms] AND ((Passiflorae herba[Title/Abstract]) OR (Passion Flower[Title/Abstract])) Filters: Clinical Trial	neoplasm[MeSH Terms] AND ((Passiflorae herba[Title/Abstract/KW]) OR (Passion Flower[Title/Abstract/KW]))	0	0
Pelargonium root	Pelargonii radix	yes	common cold	neoplasm[MeSH Terms] AND ((Pelargonii radix[Title/Abstract]) OR (Pelargonium root[Title/Abstract])) Filters: Clinical Trial	neoplasm[MeSH Terms] AND ((Pelargonii radix[Title/Abstract/KW]) OR (Pelargonium root[Title/Abstract/KW]))	0	0
Peony root, red	Paeoniae radix rubra	no
Peony root, white	Paeoniae radix alba	no
Peppermint leaf	Menthae piperitae folium	yes	relief of digestive disorders such as dyspepsia and flatulence	neoplasm[MeSH Terms] AND ((Menthae piperitae folium[Title/Abstract]) OR (peppermint leaf[Title/Abstract])) Filters: Clinical Trial	neoplasm[MeSH Terms] AND ((Menthae piperitae folium[Title/Abstract/KW]) OR (peppermint leaf[Title/Abstract/KW]))	0	0
Peppermint Oil	Menthae piperitae aetheroleum	yes	relief of minor spasms of the gastrointestinal tract, flatulence and abdominal pain, especially in patients with irritable bowel syndrome relief of mild tension type headache cough and cold relief of localised muscle pain relief of localised pruritic conditions in intact skin	neoplasm[MeSH Terms] AND ((Menthae piperitae aetheroleum[Title/Abstract]) OR (Peppermint oil[Title/Abstract])) Filters: Clinical Trial	neoplasm[MeSH Terms] AND ((Menthae piperitae aetheroleum[Title/Abstract/KW]) OR (Peppermint oil[Title/Abstract/KW]))	1	5
Peru balsam	Balsamum peruvianum	no
Pink rock-rose	Cisti cretici herba	no
Polypody Rhizome	Polypodii rhizoma	yes	cough and cold occasional constipation	neoplasm[MeSH Terms] AND ((Polypodii rhizoma[Title/Abstract]) OR (Polypody Rhizome[Title/Abstract])) Filters: Clinical Trial	neoplasm[MeSH Terms] AND ((Polypodii rhizoma[Title/Abstract/KW]) OR (Polypody Rhizome[Title/Abstract/KW]))	0	0
Primula flower	Primulae flos	yes	cough associated with cold	neoplasm[MeSH Terms] AND ((Primulae flos[Title/Abstract]) OR (Primula flower[Title/Abstract])) Filters: Clinical Trial	neoplasm[MeSH Terms] AND ((Primulae flos[Title/Abstract/KW]) OR (Primula flower[Title/Abstract/KW]))	0	0
Primula root	Primulae radix	yes	cough associated with cold	neoplasm[MeSH Terms] AND ((Primulae radix[Title/Abstract]) OR (Primula root[Title/Abstract])) Filters: Clinical Trial	neoplasm[MeSH Terms] AND ((Primulae radix[Title/Abstract/KW]) OR (Primula root[Title/Abstract/KW]))	0	0
Psyllium seed	Psyllii semen	yes	habitual constipation easy defecation with soft stool is desirable, e.g. in cases of painful defecation after rectal or anal surgery, anal fissures and haemorrhoids	neoplasm[MeSH Terms] AND ((Psyllii semen[Title/Abstract]) OR (Psyllium seed[Title/Abstract])) Filters: Clinical Trial	neoplasm[MeSH Terms] AND ((Psyllii semen[Title/Abstract/KW]) OR (Psyllium seed[Title/Abstract/KW]))	0	0
Pumpkin seed	Cucurbitae semen	yes	relief of lower urinary tract symptoms related to benign prostatic hyperplasia or related to an overactive bladder	neoplasm[MeSH Terms] AND ((Cucurbitae semen[Title/Abstract]) OR (Pumpkin seed[Title/Abstract])) Filters: Clinical Trial	neoplasm[MeSH Terms] AND ((Cucurbitae semen[Title/Abstract/KW]) OR (Pumpkin seed[Title/Abstract/KW]))	0	0
Purple Coneflower Herb	Echinacea purpurea herba	yes	common cold relief of spots and pimples due to mild acne	neoplasm[MeSH Terms] AND ((echinacea purpurea herb[Title/Abstract]) OR (Purple Coneflower Herb[Title/Abstract])) Filters: Clinical Trial	neoplasm[MeSH Terms] AND ((echinacea purpurea herb[Title/Abstract/KW]) OR (Purple Coneflower Herb[Title/Abstract/KW]))	0	1
Purple Coneflower Root	Echinacea purpurea radix	yes	small superficial wounds	neoplasm[MeSH Terms] AND ((Echinacea purpurea radix[Title/Abstract]) OR (Purple Coneflower Root[Title/Abstract])) Filters: Clinical Trial	neoplasm[MeSH Terms] AND ((Echinacea purpurea radix[Title/Abstract/KW]) OR (Purple Coneflower Root[Title/Abstract/KW]))	0	0
Pygeum africanum bark	Pruni africanae cortex	yes	benign prostatic hyperplasia	neoplasm[MeSH Terms] AND ((Pruni africanae cortex[Title/Abstract]) OR (Pygeum africanum bark[Title/Abstract])) Filters: Clinical Trial	neoplasm[MeSH Terms] AND ((Pruni africanae cortex[Title/Abstract/KW]) OR (Pygeum africanum bark[Title/Abstract/KW]))	0	0
Raspberry leaf	Rubi idaei folium	yes	relief of minor spasm associated with menstrual periods treatment of mild inflammation in the mouth or throat treatment of mild diarrhoea	neoplasm[MeSH Terms] AND ((Rubi idaei folium[Title/Abstract]) OR (Raspberry leaf[Title/Abstract])) Filters: Clinical Trial	neoplasm[MeSH Terms] AND ((Rubi idaei folium[Title/Abstract/KW]) OR (Raspberry leaf[Title/Abstract/KW]))	0	0
Restharrow root	Ononidis radix	yes	flushing of the urinary tract in case of minor urinary complaints	neoplasm[MeSH Terms] AND ((Ononidis radix[Title/Abstract]) OR (Restharrow root[Title/Abstract])) Filters: Clinical Trial	neoplasm[MeSH Terms] AND ((Ononidis radix[Title/Abstract/KW]) OR (Restharrow root[Title/Abstract/KW]))	0	0
Rhubarb	Rhei radix	yes	occasional constipation	neoplasm[MeSH Terms] AND ((Rhei radix[Title/Abstract]) OR (Rhubarb[Title/Abstract])) Filters: Clinical Trial	neoplasm[MeSH Terms] AND ((Rhei radix[Title/Abstract/KW]) OR (Rhubarb[Title/Abstract/KW]))	1	4
Ribwort Plantain	Plantaginis lanceolatae folium	yes	oral or pharyngeal irritations and associated dry cough	neoplasm[MeSH Terms] AND ((Plantaginis lanceolatae folium[Title/Abstract]) OR (Ribwort Plantain[Title/Abstract])) Filters: Clinical Trial	neoplasm[MeSH Terms] AND ((Plantaginis lanceolatae folium[Title/Abstract/KW]) OR (Ribwort Plantain[Title/Abstract/KW]))	0	0
Roman Chamomile Flower	Chamomillae romanae flos	yes	mild, spasmodic gastrointestinal complaints such as bloating and flatulence common cold	neoplasm[MeSH Terms] AND ((Chamomillae romanae flos[Title/Abstract]) OR (Roman Chamomile Flower[Title/Abstract]) OR (Chamomile[Title/Abstract])) Filters: Clinical Trial	neoplasm[MeSH Terms] AND ((Chamomillae romanae flos[Title/Abstract/KW]) OR (Roman Chamomile Flower[Title/Abstract/KW]) OR (Chamomile[Title/Abstract/KW]))	7	6
Rose flower	Rosae flos	yes	mild inflammations of the oral and pharyngeal mucosa minor skin inflammation	neoplasm[MeSH Terms] AND ((Rosae flos[Title/Abstract]) OR (rose flower[Title/Abstract])) Filters: Clinical Trial	neoplasm[MeSH Terms] AND ((Rosae flos[Title/Abstract/KW]) OR (rose flower[Title/Abstract/KW]))	0	0
Rosemary leaf	Rosmarini folium	yes	relief of dyspepsia and mild spasmodic disorders of the gastrointestinal tract relief of minor muscular and articular pain and in minor peripheral circulatory disorders	neoplasm[MeSH Terms] AND ((Rosmarini folium[Title/Abstract]) OR (Rosemary leaf[Title/Abstract])) Filters: Clinical Trial	neoplasm[MeSH Terms] AND ((Rosmarini folium[Title/Abstract/KW]) OR (Rosemary leaf[Title/Abstract/KW]))	0	0
Rosmary Oil	Rosmarini aetheroleum	yes	relief of dyspepsia and mild spasmodic disorders of the gastrointestinal tract relief of minor muscular and articular pain and in minor peripheral circulatory disorders	neoplasm[MeSH Terms] AND ((Rosmarini aetheroleum[Title/Abstract]) OR (Rosemary Oil[Title/Abstract])) Filters: Clinical Trial	neoplasm[MeSH Terms] AND ((Rosmarini aetheroleum[Title/Abstract/KW]) OR (Rosemary Oil[Title/Abstract/KW]))	0	1
Rupturewort	Herniariae herba	yes	flushing of the urinary tract in case of minor urinary complaints	neoplasm[MeSH Terms] AND ((herniaria herbal[Title/Abstract]) OR (Rupturewort[Title/Abstract])) Filters: Clinical Trial	neoplasm[MeSH Terms] AND ((Herniaria herba[Title/Abstract/KW]) OR (Rupturewort[Title/Abstract/KW]))	0	0
Sage Leaf	Salviae officinalis folium	yes	mild dyspeptic complaints such as heartburn and bloating relief of excessive sweating relief of inflammations in the mouth or the throat relief of minor skin inflammations	neoplasm[MeSH Terms] AND ((Salviae officinalis folium[Title/Abstract]) OR (Sage Leaf[Title/Abstract])) Filters: Clinical Trial	neoplasm[MeSH Terms] AND ((Salviae officinalis folium[Title/Abstract/KW]) OR (Sage Leaf[Title/Abstract/KW]))	0	0
Sage Oil	Salviae officinalis aetheroleum	no
Salvia miltiorrhiza root and rhizome	Salviae miltiorrhizae radix et rhizoma	no
Sandy everlasting	Helichrysi flos	yes	digestive disorders with a feeling of fullness and bloating	neoplasm[MeSH Terms] AND ((Helichrysi flos[Title/Abstract]) OR (Sandy everlasting[Title/Abstract])) Filters: Clinical Trial	neoplasm[MeSH Terms] AND ((Helichrysi flos[Title/Abstract/KW]) OR (Sandy everlasting[Title/Abstract/KW]))	0	0
Saw Palmetto Fruit	Sabalis serrulatae fructus	yes	benign prostatic hyperplasia	neoplasm[MeSH Terms] AND ((Sabalis serrulatae fructus[Title/Abstract]) OR (Saw Palmetto Fruit[Title/Abstract])) Filters: Clinical Trial	neoplasm[MeSH Terms] AND ((Sabalis serrulatae fructus[Title/Abstract/KW]) OR (Saw Palmetto Fruit[Title/Abstract/KW]))	0	0
Senna leaf	Sennae folium	yes	occasional constipation	neoplasm[MeSH Terms] AND ((Sennae folium[Title/Abstract]) OR (Senna leaf[Title/Abstract])) Filters: Clinical Trial	neoplasm[MeSH Terms] AND ((Sennae folium[Title/Abstract/KW]) OR (Senna leaf[Title/Abstract/KW]))	0	0
Senna pods	Sennae fructus	yes	occasional constipation bowel cleansing prior to clinical procedures	neoplasm[MeSH Terms] AND ((Sennae fructus[Title/Abstract]) OR (Senna pods[Title/Abstract])) Filters: Clinical Trial	neoplasm[MeSH Terms] AND ((Sennae fructus[Title/Abstract/KW]) OR (Senna pods[Title/Abstract/KW]))	0	0
Shepherds Purse	Bursae pastoris herba	yes	heavy menstrual bleeding in women with regular menstrual cycles	neoplasm[MeSH Terms] AND ((Bursae pastoris herba[Title/Abstract]) OR (Shepherds Purse[Title/Abstract])) Filters: Clinical Trial	neoplasm[MeSH Terms] AND ((Bursae pastoris herba[Title/Abstract/KW]) OR (Shepherds Purse[Title/Abstract/KW]))	0	0
Silver lime flower	Tiliae tomentosae flos	no
Soya	Glycini semen	no
Soya-bean lecithin	Lecithinum ex soya	yes	relief of temporary fatigue and sensation of weakness	neoplasm[MeSH Terms] AND ((lecithin ex soya[Title/Abstract]) OR (Soya-bean lecithin[Title/Abstract])) Filters: Clinical Trial	neoplasm[MeSH Terms] AND ((lecithin ex soya[Title/Abstract/KW]) OR (Soya-bean lecithin[Title/Abstract/KW]))	0	0
Soya-bean oil	Soiae oleum raffinatum	yes	relief of dry skin conditions associated with mild recurrent eczema	neoplasm[MeSH Terms] AND ((Soiae oleum raffinatum[Title/Abstract]) OR (Soya-bean oil[Title/Abstract])) Filters: Clinical Trial	neoplasm[MeSH Terms] AND ((Soiae oleum raffinatum[Title/Abstract/KW]) OR (Soya-bean oil[Title/Abstract/KW]))	0	0
St. Benedict's thistle	Cnici benedicti herba	yes	temporary loss of appetite dyspepsia and mild spasmodic disorders of the gastrointestinal tract	neoplasm[MeSH Terms] AND ((Cnici benedicti herba[Title/Abstract]) OR (St. Benedict's thistle[Title/Abstract])) OR (blessed thistle[Title/Abstract])) OR (holy thistle[Title/Abstract])) OR (spotted thistle[Title/Abstract]) Filters: Clinical Trial	neoplasm[MeSH Terms] AND (((((Cnici benedicti herba[Title/Abstract/KW]) OR (St. Benedict's thistle[Title/Abstract/KW])) OR (blessed thistle[Title/Abstract/KW])) OR (holy thistle[Title/Abstract/KW]) OR (spotted thistle[Title/Abstract/KW]))))	0	0
St. Johns Wort	Hyperici herba	yes	mild to moderate depressive episodes relief of temporary mental exhaustion minor inflammations of the skin (such as sunburn) and as an aid in healing of minor wounds mild gastrointestinal discomfort nervous restlessness and associated with difficulties in falling asleep	neoplasm[MeSH Terms] AND ((Hyperici herba[Title/Abstract]) OR (St. John's Wort[Title/Abstract])) Filters: Clinical Trial	neoplasm[MeSH Terms] AND ((Hyperici herba[Title/Abstract/KW]) OR (St. John's Wort[Title/Abstract/KW]))	0	3
Sweet Fennel	Foeniculi dulcis fructus	yes	mild, spasmodic gastro- intestinal complaints including bloating and flatulence minor spasm associated with menstrual periods cough associated with cold	neoplasm[MeSH Terms] AND ((Foeniculi dulcis fructus[Title/Abstract]) OR (Sweet Fennel[Title/Abstract]) Filters: Clinical Trial	neoplasm[MeSH Terms] AND ((Foeniculi dulcis fructus[Title/Abstract/KW]) OR (Sweet Fennel[Title/Abstract/KW]))	0	0
Tea Tree Oil	Melaleuca aetheroleum	yes	treatment of small superficial wounds and insect bites treatment of small boils (furuncles and mild acne) relief of itching and irritation in cases of mild athlete ́s foot treatment of minor inflammation of the oral mucosa	neoplasm[MeSH Terms] AND ((Melaleuca aetheroleum[Title/Abstract]) OR (Tea tree Oil[Title/Abstract])) Filters: Clinical Trial	neoplasm[MeSH Terms] AND ((Melaleuca aetheroleum[Title/Abstract/KW]) OR (Tea tree Oil[Title/Abstract/KW]))	1	1
Three-lobed sage leaf	Salviae trilobae folium	no
Thyme	Thymi herba	yes	cough associated with cold	neoplasm[MeSH Terms] AND ((Thymi herba[Title/Abstract]) OR (Thyme[Title/Abstract])) Filters: Clinical Trial	neoplasm[MeSH Terms] AND ((Thymi herba[Title/Abstract/KW]) OR (Thyme[Title/Abstract/KW]))	0	6
Thyme oil	Thymi aetheroleum	yes	cough associated with cold	neoplasm[MeSH Terms] AND ((Thymi aetheroleum[Title/Abstract]) OR (Thyme oil[Title/Abstract])) Filters: Clinical Trial	neoplasm[MeSH Terms] AND ((Thymi aetheroleum[Title/Abstract/KW]) OR (Thyme oil[Title/Abstract/KW]))	0	0
Tormentil	Tormentillae rhizoma	yes	treatment of mild diarrhoea treatment of minor inflammations of the oral mucosa	neoplasm[MeSH Terms] AND ((Tormentillae rhizoma[Title/Abstract]) OR (Tormentil[Title/Abstract])) Filters: Clinical Trial	neoplasm[MeSH Terms] AND ((Tormentillae rhizoma[Title/Abstract/KW]) OR (Tormentil[Title/Abstract/KW]))	0	0
Tribulus herb	Tribuli terrestris herba	no
Turmeric	Curcumae longae rhizoma	yes	relief of digestive disturbances, such as feelings of fullness, slow digestion and flatulence	neoplasm[MeSH Terms] AND ((Curcumae longae rhizoma[Title/Abstract]) OR (Turmeric[Title/Abstract])) Filters: Clinical Trial	neoplasm[MeSH Terms] AND ((Curcumae longae rhizoma[Title/Abstract/KW]) OR (Turmeric[Title/Abstract/KW]))	8	29
Valerian essential oil	Valerianae aetheroleum	yes	mild symptoms of mental stress and to aid sleep	neoplasm[MeSH Terms] AND ((Valerianae aetheroleum[Title/Abstract]) OR (Valerian essential oil[Title/Abstract])) Filters: Clinical Trial	neoplasm[MeSH Terms] AND ((Valerianae aetheroleum[Title/Abstract/KW]) OR (Valerian essential oil[Title/Abstract/KW]))	0	0
Valerian Root	Valerianae radix	yes	relief of mild nervous tension and sleep disorders	neoplasm[MeSH Terms] AND ((Valerianae radix[Title/Abstract]) OR (Valerian Root[Title/Abstract])) Filters: Clinical Trial	neoplasm[MeSH Terms] AND ((Valerianae radix[Title/Abstract/KW]) OR (Valerian Root[Title/Abstract/KW]))	0	0
Walnut leaf	Juglandis folium	yes	minor inflammatory conditions of the skin excessive perspiration of hands and feet	neoplasm[MeSH Terms] AND ((Juglandis folium[Title/Abstract]) OR (Walnut leaf[Title/Abstract])) Filters: Clinical Trial	neoplasm[MeSH Terms] AND ((Juglandis folium[Title/Abstract/KW]) OR (Walnut leaf[Title/Abstract/KW]))	0	0
White horehound	Marrubii herba	yes	cough associated with cold mild dyspeptic complaints such as bloating and flatulence temporary loss of appetite	neoplasm[MeSH Terms] AND ((Marrubii herba[Title/Abstract]) OR (White horehound[Title/Abstract])) Filters: Clinical Trial	neoplasm[MeSH Terms] AND ((Marrubii herba[Title/Abstract/KW]) OR (White horehound[Title/Abstract/KW]))	0	0
Wild Pansy	Violae herba cum flore	yes	mild seborrhoeic skin conditions	neoplasm[MeSH Terms] AND ((Violae herba cum flore[Title/Abstract]) OR (Wild Pansy[Title/Abstract])) Filters: Clinical Trial	neoplasm[MeSH Terms] AND ((Violae herba cum flore[Title/Abstract/KW]) OR (Wild Pansy[Title/Abstract/KW]))	0	0
Wild Strawberry Leaf	Fragaria folium	yes	flushing of the urinary tract in case of minor urinary complaints mild diarrhoea	neoplasm[MeSH Terms] AND ((Fragaria folium[Title/Abstract]) OR (Wild Strawberry Leaf[Title/Abstract])) Filters: Clinical Trial	neoplasm[MeSH Terms] AND ((Fragaria folium[Title/Abstract/KW]) OR (Wild Strawberry Leaf[Title/Abstract/KW]))	0	0
Willow Bark	Salicis cortex	yes	treatment of low back pain relief of minor articular pain relief of fever associated with common cold headache	neoplasm[MeSH Terms] AND ((Salicis cortex[Title/Abstract]) OR (Willow Bark[Title/Abstract])) Filters: Clinical Trial	neoplasm[MeSH Terms] AND ((Salicis cortex[Title/Abstract/KW]) OR (Willow Bark[Title/Abstract/KW]))	0	0
Willow herb	Epilobii herba	yes	relief of lower urinary tract symptoms related to benign prostatic hyperplasia	neoplasm[MeSH Terms] AND ((Epilobii herba[Title/Abstract]) OR (Willow herb[Title/Abstract])) Filters: Clinical Trial	neoplasm[MeSH Terms] AND ((Epilobii herba[Title/Abstract/KW]) OR (Willow herb[Title/Abstract/KW]))	0	0
Winter-cherry root	Withaniae somniferae radix	no
Woody nightshade stem	Solani dulcamarae stipites	yes	symptomatic relief of mild recurrent eczema	neoplasm[MeSH Terms] AND ((Solani dulcamarae stipites[Title/Abstract]) OR (Woody nightshade stem[Title/Abstract])) Filters: Clinical Trial	neoplasm[MeSH Terms] AND ((Solani dulcamarae stipites[Title/Abstract/KW]) OR (Woody nightshade stem[Title/Abstract/KW]))	0	0
wormwood	Absinthii herba/ Artemisia absinthium L.	no
Yarrow	Millefolii herba	yes	temporary loss of appetite treatment of mild, spasmodic gastro- intestinal complaints including bloating and flatulence treatment of small superficial wounds treatment of minor spasm associated with menstrual periods	neoplasm[MeSH Terms] AND ((Millefolii herba[Title/Abstract]) OR (Yarrow[Title/Abstract]) Filters: Clinical Trial	neoplasm[MeSH Terms] AND ((Millefolii herba[Title/Abstract/KW]) OR (Yarrow[Title/Abstract/KW]))	2	0
Yarrow Flower	Millefolii flos	yes	temporary loss of appetite treatment of mild, spasmodic gastro- intestinal complaints including bloating and flatulence treatment of small superficial wounds treatment of minor spasm associated with menstrual periods	neoplasm[MeSH Terms] AND ((Millefolii flos[Title/Abstract]) OR (Yarrow Flower[Title/Abstract])) Filters: Clinical Trial	neoplasm[MeSH Terms] AND ((Millefolii flos[Title/Abstract/KW]) OR (Yarrow Flower[Title/Abstract/KW]))	0	0

## Sheet: Aloe inclusions
title	first author, country, year	study design	study participants	inital number of participants	final number of participants	number of experimental arms	experimental arms	primary endpoint	secondary endpoint	EMA indication: occasional constipation	indications other than those listed in EMA monograph
Efficacy of Aloe-Vera Use for Prevention of Chemotherapy-Induced Oral Mucositis in Children with Acute Lymphoblastic Leukemia: A Randomized Controlled Clinical Trial	Alkhouli, Syria, 2021	RCT DB	26 patients with acute lymphoblastic leukaemia receiving chemotherapy	26	26	2	Intervention: aloe vera Control: sodium bicarbonate 5%	chemotherapy induced oral mucositis using WHO grading scale	N/A	N/A	oral mucositis
A Phase III study on the efficacy of topical aloe vera gel on irradiated breast tissue	Heggie, Australia, 2022	RCT DB	208 patients with breast cancer undergoing radiotherapy	225	208	2	Intervention: aloe vera gel 3 times/day Control: aqueous cream 3 times/day	acute skin toxicity using Form B	impact of breast size, smoking habits, and number of postoperative drains on severity of skin damage	N/A	radiation dermatitis
Three-Arm Randomized Phase III Trial: Quality Aloe and Placebo Cream Versus Powder as Skin Treatment During Breast Cancer Radiation Therapy	Hoopfer, Canada, 2015	RCT DB	237 patients with breast cancer undergoing radiotherapy	248	237	3	Intervention: aloe vera cream Control 1: placebo cream Control 2: dry powder skin care	acute skin toxicity using Catterall scale (CSSP)	N/A	N/A	radiation dermatitis
Biotherapy with the Pineal Immunomodulating Hormone Melatonin versus Melatonin plus Aloe vera in Untreatable Advanced Solid Neoplasms	Lissoni, Italy, 1998	RCT	50 patients with different types of cancer	50	50	2	Intervention: melatonin + aloe vera Control: melatonin	tumour progression using WHO criteria and 1 year survival rate	N/A	N/A	cancer progression
A Randomized Study of Chemotherapy Versus Biochemotherapy with Chemotherapy plus Aloe arborescens in Patients with Metastatic Cancer	Lissoni, Italy, 2009	RCT	240 patients with different types of cancer receiving chemotherapy	240	240	2	Intervention: chemotherapy + aloe vera Control: chemotherapy	tumour progression using WHO criteria	N/A	N/A	cancer progression
Different saliva substitutes for treatment of xerostomia following radiotherapy. A prospective crossover study	Momm, Germany, 2005	RCT	120 patients with head and neck cancer undergoing radiotherapy	120	120	4	Group 1: aloe vera gel Group 2: carmellose spray Group 3: rape oil Group 4: mucin spray	radiation induced mouth dryness using total score of the questionnaire	score of single items on the questionnaire and two additional questions	N/A	mouth dryness
Comparative Efficacy of Aloe vera and Benzydamine Mouthwashes on Radiation-induced Oral Mucositis: A Triple-blind, Randomised, Controlled Clinical Trial	Sahebjamee, Iran, 2015	RCT TB	26 patients with head and neck cancer undergoing radiotherapy	26	26	2	Intervention: aloe vera mouthwash Control: benzydamine mouthwash	radiation induced oral mucositis using WHO grading system	N/A	N/A	oral mucositis
Prevention of acute radiation-induced Proctitis by Aloe vera: a prospective randomized, double-blind, placebo controlled clinical trial in Pelvic Cancer patients	Sahebnasagh, Iran, 2020	RCT DB	42 patients with pelvic floor cancer undergoing radiotherapy	42	42	2	Intervention: aloe vera 3% topical ointment Control: placebo topical ointment	radiation induced proctitis using RTOG and clinical examination	QoL, psychosocial status using HADS, CRP	N/A	proctitis
Aloe vera for Prevention of Acute Radiation Proctitis in Colorectal Cancer a Preliminary Randomized, Placebo‐Controlled Clinical Trial	Sahebnasagh, Iran, 2022	RCT DB	20 patients with colorectal cancer undergoing radiotherapy	20	20	2	Intervention: aloe vera 3% topical ointment Control: placebo topical ointment	radiation induced proctitis using RTOG and clinical examination	QoL, psychosocial status using HADS, CRP	N/A	proctitis
Phase II double-blind randomized study comparing oral aloe vera versus placebo to prevent radiation-related mucositis in patients with head-and-neck neoplasms	Su, USA, 2004	RCT DB	58 patients with head and neck cancer undergoing radiotherapy	58	58	2	Intervention: aloe vera solution containing 94,5% aloe vera, 5% pear juice, 0,4% lemon lime flavour and 0,1% citric acid Control: placebo solution containing 94,5% water, 5% pear juice, 0,4% lemon lime flavour and 0,1% citric acid	incidence and duration of mucositis	QoL weight loss use of pain medication need for intravenous hydration occurence of infections duration of treatment interruptions	N/A	oral mucositis
Reduction in severity of radiation-induced dermatitis in head and neck cancer patients treated with topical aloe vera gel: A randomized multicenter double-blind placebo-controlled trial	Tungkasamit, Thailand, 2022	RCT DB	120 patients with head and neck cancer undergoing chemoradiotherapy	120	112	2	Intervention: aloe vera gel Control: placebo gel	severity of radiation induced dermatitis using radiation-induced skin reaction assessment scale (RISRAS)	N/A	N/A	radiation dermatitis
Phase III double-blind evaluation of an aloe vera gel as a prophylactic agent for radiation-induced skin toxicity	Williams, USA, 1996	RCT DB	patients with breast cancer undergoing radiotherapy: 194 patients in first, 108 patients in second trial	first trial: 194 second trial: 108	first trial: 194 second trial: 108	2	first trial: Intervention: aloe vera gel Control: placebo gel second trial: Intervention: aloe vera gel Control: no treatment	radiation induced dermatitis using maximum severity score	N/A	N/A	radiation dermatitis
Comparison of three instrumental methods for the objective evaluation of radiotherapy induced erythema in breast cancer patients and a study of the effect of skin lotions	Nyström, Sweden, 2007	SAT	50 patients with breast cancer undergoing radiotherapy	50	50	3	aloe vera gel, Essex lotion and no lotion on different radiation sites	radiation dermatitis using Near Infrared Spectroscopy, Digital Colour Photography und Laser Doppler	N/A	N/A	radiation dermatitis

## Sheet: Aloe exclusions
title	first author	study type	reason for exclusion
Effects of Oral Aloe Vera Juice on Chemotherapy and Radiation-induced Oral Mucositis and Esophagitis	unknown because not finalised	unknown because not finalised	ongoing trial on ClinicalTrials.gov
Investigating the Therapeutic Effectiveness of Aloe Barbadensis in Reducing Cutaneous Side-Effects of Radiation Treatment for Breast Cancer	unknown because not finalised	unknown because not finalised	ongoing trial on ClinicalTrials.gov
Safety and Efficacy of HO/02/02 20µg vs. SoC (Aloe Vera) to Reduce Radiation Dermatitis	unknown because not finalised	unknown because not finalised	ongoing trial on ClinicalTrials.gov
Plant Exosomes and Patients Diagnosed With Polycystic Ovary Syndrome (PCOS) 17	unknown because not finalised	unknown because not finalised	ongoing trial on ClinicalTrials.gov
Preventing the acute skin side effects in patients treated with radiotherapy for breast cancer: the use of corneometry in order to evaluate the protective effect of moisturizing creams	Di Franco et al.	RCT	trial without separate experimental arm: Radioskin 1: Alga atlantica combined with ethylbisiminomethylguaicolo Manganese Cloruro Radioskin 2: combination of metal esculetina, ginko biloba and Aloe vera
Randomized phase III study comparing Best Supportive Care to Biafine as a prophylactic agent for radiation-induced skin toxicity for women undergoing breast irradiation: Radiation Therapy Oncology Group (RTOG) 97-13	Fisher et al.	RCT SB	trial without separate experimental arm: best supportive care freely determinable by clinics (34% Aloe vera, 31% Aquaphor, 16% No Treatment, 19% other)
Effectiveness of topical use of Lietofix® in wound healing after pilonidalis sinus excision: a multicenter study by the Italian Society of Colorectal Surgery (SICCR)	Giannini et al.	RCT DB	trial without separate experimental arm: aloe vera combined with hyaluronic acid, sodium alginate, glycerine and bovine colostrum
Efficacy of an aloe vera, chamomile, and thyme cosmetic cream for the prophylaxis and treatment of mild dermatitis induced by radiation therapy in breast cancer patients: a controlled clinical trial (Alantel Trials)	Jimenez-Garcia et al.	RCT TB	review or study protocol without finalized publication
Double-blind randomized phase III study comparing a mixture of natural agents versus placebo in the prevention of acute mucositis during chemoradiotherapy for head and neck cancer	Marucci et al.	RCT DB	trial without separate experimental arm: aloe vera combined with propolis, calendula and chamomile
The effect of aloe vera gel/mild soap versus mild soap alone in preventing skin reactions in patients undergoing radiation therapy	Olsen et al.	RCT DB	study not retrievable
Interventions for preventing oral mucositis for patients with cancer receiving treatment (Review)	Worthington et al.	Review	review or study protocol without finalized publication

## Sheet: Artichoke Leaf exclusions
title	first author	study type	reason for exclusion
Artichoke phytocomplex modulates serum microRNAs in patients exposed to asbestos: a first step of a phase II clinical trial	Muti et al.	unklar	trial without patient-relevant outcomes: analysis of mesothelin levels and microRNA

## Sheet: Black Cohosh inclusions
title	first author, country, year	study design	study participants	inital number of participants	final number of participants	number of experimental arms	experimental arms	primary endpoint	secondary endpoint	EMA indication: menopausal complaints such as hot flashes and profuse sweating in breast cancer patients	indications other than those listed in EMA monograph
Randomized trial of black cohosh for the treatment of hot flashes among women with a history of breast cancer	Jacobson, USA, 2001	RCT DB	76 patients with breast cancer with completed primary therapy	85	76	2	Intervention: Black Cohosh capsules Control: placebo	number and intensity of hot flashes using hot flash diary	LH and FSH levels	menopausal complaints such as hot flashes and profuse sweating in breast cancer patients	N/A
Phase III double-blind, randomized, placebo-controlled crossover trial of black cohosh in the management of hot flashes: NCCTG Trial N01CC1	Pockaj, USA, 2006	RCT DB	132 patients with breast cancer, increased risk of breast cancer or refusal to take Estrogen	132	131	2	Group 1: first Black cohosh capsules (2x20mg/day), then placebo Group 2: first placebo, then Black Cohosh capsules (2x20mg/day)	hot flash score at beginning and end of the study	N/A	menopausal complaints such as hot flashes and profuse sweating in breast cancer patients	N/A
Pilot evaluation of black cohosh for the treatment of hot flashes in women	Pockaj, USA, 2004	SAT	21 patients with breast cancer, increased risk of breast cancer or refusal to take Estrogen	23	21	1	Black Cohosh capsules (Remifemin): 2x20mg/day	average number of daily hot flashes per week average hot flash score per week proportion of patients with reduced hot flash scores	N/A	menopausal complaints such as hot flashes and profuse sweating in breast cancer patients	N/A
Black cohosh (Cimicifuga racemosa) in tamoxifen-treated breast cancer patients with climacteric complaints - a prospective observational study	Rostock, Germany, 2011	SAT	50 patients with breast cancer receiving Tamoxifen	50	35	1	Black Cohosh capsules (Remifemin): 2x20mg/day	intensity of menopausal complaints using MRS II after 1, 3 and 6 months of therapy	tumour history co-medication compliance concomitant diseases adverse effects global assessment of effectiveness and tolerability	menopausal complaints such as hot flashes and profuse sweating in breast cancer patients	N/A

## Sheet: Black Cohosh exclusions
title	first author	study type	reason for exclusion
Black Cohosh in Treating Hot Flashes in Women Who Have or Who Are At Risk of Developing Breast Cancer	unknown because not finalised	unknown because not finalised	ongoing trial on ClinicalTrials.gov
Melatonin Versus Placebo in Breast Cancer	unknown because not finalised	unknown because not finalised	ongoing trial on ClinicalTrials.gov
Adding the phytoestrogen Cimicifugae Racemosae to clomiphene induction cycles with timed intercourse in polycystic ovary syndrome improves cycle outcomes and pregnancy rates - a randomized trial	Shahin et al.	RCT DB	trial on healthy volunteers or no confirmed cancer diagnosis at present: PCO syndrome

## Sheet: Blackcurrant Leaf exclusions
title	first author	study type	reason for exclusion
Evaluation of the effect of blackcurrant products on gut microbiota and on markers of risk for colon cancer in humans	Molan et al.	unknown	trial on healthy volunteers or no confirmed cancer diagnosis at present: trial on healthy volunteers analysing change of microbiome, β-glucuronidase and pH value

## Sheet: Castor Oil exclusions
title	first author	study type	reason for exclusion
Evaluation of Lasofoxifene Versus Fulvestrant in Advanced or Metastatic ER+/HER2- Breast Cancer With an ESR1 Mutation	unknown because not finalised	unknown because not finalised	ongoing trial on ClinicalTrials.gov
Paclitaxel Micelles for Injection / Paclitaxel Injection in Combination With Cisplatin for First-line Therapy of Advanced NSCLC	unknown because not finalised	unknown because not finalised	ongoing trial on ClinicalTrials.gov
Treatment of Triple-negative Breast Cancer With Albumin-bound Paclitaxel as Neoadjuvant Therapy: a Prospective RCT	unknown because not finalised	unknown because not finalised	ongoing trial on ClinicalTrials.gov
Combination Treatment of S-1 With Paclitaxel in Advanced Esophageal Cancer	unknown because not finalised	unknown because not finalised	ongoing trial on ClinicalTrials.gov
Gemcitabine Compared With Pancreatic Enzyme Therapy Plus Specialized Diet (Gonzalez Regimen) in Treating Patients Who Have Stage II, Stage III, or Stage IV Pancreatic Cancer	unknown because not finalised	unknown because not finalised	ongoing trial on ClinicalTrials.gov
Study of ABI-007 and Taxol in Patients With Metastatic Breast Cancer	unknown because not finalised	unknown because not finalised	ongoing trial on ClinicalTrials.gov
Cost-utility analysis of nanoparticle albumin-bound paclitaxel versus paclitaxel in monotherapy in pretreated metastatic breast cancer in Spain	Alba et al.	unknown	trial without separate experimental arm: Castor oil is carrier for taxane
Multi-center prospective randomized trial on paclitaxel liposome and traditional taxol in the treatment of breast cancer and non-small-cell lung cancer	Chen et al.	RCT	study not retrievable
Intraarterial chemotherapy with polyoxyethylated castor oil free paclitaxel, incorporated in albumin nanoparticles (ABI-007): Phase I study of patients with squamous cell carcinoma of the head and neck and anal canal: preliminary evidence of clinical activity	Damascelli et al.	unknown	HMP is not subject of the trial: nanoparticle bound paclitaxel is analysed instead of castor oil
SU5416, a small molecule tyrosine kinase receptor inhibitor, has biologic activity in patients with refractory acute myeloid leukemia or myelodysplastic syndromes	Giles et al.	unknown	trial without separate experimental arm: Castor oil is carrier for taxane
Phase III trial of nanoparticle albumin-bound paclitaxel compared with polyethylated castor oil-based paclitaxel in women with breast cancer	Gradishar et al.	RCT	trial without separate experimental arm: Castor oil is carrier for taxane
Paclitaxel injection concentrate for nanodispersion versus nab-paclitaxel in women with metastatic breast cancer: a multicenter, randomized, comparative phase II/III study	Jain et al.	RCT DB	trial without separate experimental arm: Castor oil is carrier for taxane
Exploration of paclitaxel (Taxol) as a treatment for malignant tumors in cats: a descriptive case series	Kim et al.	unknown	trial without separate experimental arm: Castor oil is carrier for taxane
Control of chemotherapy-induced diarrhea with the synthetic enkephalin BW942C: a randomized trial with placebo in patients receiving cisplatin	Kris et al.	RCT DB	HMP is not subject of the trial: synthetic enkephalin against castor oil induced diarrhea is subject of analysis
Phase I and pharmacokinetic study of AI-850, a novel microparticle hydrophobic drug delivery system for paclitaxel	Mita et al.	unknown	HMP is not subject of the trial: AI-850 is subject of analysis
Phase I and pharmacokinetics trial of ABI-007, a novel nanoparticle formulation of paclitaxel in patients with advanced nonhematologic malignancies	Nyman et al.	unknown	HMP is not subject of the trial: ABI-007 is subject of analysis
A multicenter phase II randomized study of Cremophor-free polymeric nanoparticle formulation of paclitaxel in women with locally advanced and/or metastatic breast cancer after failure of anthracycline	Ranade et al.	RCT	trial without separate experimental arm: Castor oil is carrier for taxane
Cremophor pharmacokinetics in patients receiving 3-, 6-, and 24-hour infusions of paclitaxel	Rischin et al.	RCT	trial without separate experimental arm: Castor oil is carrier for taxane
4'-demethylepipodophyllotoxin 9-(4,6-o-2-thenylidene-beta-D-glucopyranoside) (NSC-122819; VM-26) and 4'-demethylepipodophyllotoxin 9-(4.6-0-ethylidene-beta-D-glucopyranoside) (NSC-141540; VP-16-213) in childhood cancer: preliminary observations	Rivera et al.	unknown	study not retrievable
Phase 1 study of the protein deubiquitinase inhibitor VLX1570 in patients with relapsed and/or refractory multiple myeloma	Rowinsky et al.	unknown	trial without separate experimental arm: Castor oil is carrier for DUB inhibitor
Bioequivalence of Liposome-Entrapped Paclitaxel Easy-To-Use (LEP-ETU) formulation and paclitaxel in polyethoxylated castor oil: a randomized, two-period crossover study in patients with advanced cancer	Slingerland et al.	RCT	trial without separate experimental arm: Castor oil is carrier for taxane
A phase I clinical trial of didemnin B	Stewart et al.	unknown	trial without separate experimental arm: Castor oil is carrier for Didemnin B
Inter-relationships of paclitaxel disposition, infusion duration and cremophor EL kinetics in cancer patients	van Zuylen et al.	unknown	trial without separate experimental arm: Castor oil is carrier for taxane

## Sheet: Centella inclusions
title	first author, country, year	study design	study participants	inital number of participants	final number of participants	number of experimental arms	experimental arms	primary endpoint	secondary endpoint	EMA indication: healing of minor wounds	indications other than those listed in EMA monograph
Prophylaxis of Radiation-Induced Dermatitis in Patients With Breast Cancer Using Herbal Creams: A Prospective Randomized Controlled Trial	Thanthong, Thailand, 2020	RCT DB	153 patients with breast cancer undergoing radiotherapy	200	153	5	Group 1: no treatment Group 2: moisturising cream Group 3: Centella cream Group 4: cucumber extract cream Group 5: laurel clockvine cream	severity of radiation dermatitis using RTOG and EORTC scale	N/A	healing of minor wounds	N/A

## Sheet: Cinnamon exclusions
title	first author	study type	reason for exclusion
Effect of Cinnamon Extract on Insulin Resistance in Polycystic Ovary Syndrome	unknown because not finalised	unknown because not finalised	ongoing trial on ClinicalTrials.gov
The Effect of Cinnamon on Ovulation Induction in Women With Polycystic Ovary Syndrome	unknown because not finalised	unknown because not finalised	ongoing trial on ClinicalTrials.gov
Cinnamon Extract on Menstrual Cycles in PolyCystic Ovary Syndrome (PCOS)	unknown because not finalised	unknown because not finalised	ongoing trial on ClinicalTrials.gov
The Effect of Cinnamon Extract on Insulin Resistance Parameters in Polycystic Ovary Syndrome: a Pilot Study	unknown because not finalised	unknown because not finalised	ongoing trial on ClinicalTrials.gov
Evaluation of Licorice Root on Metabolic Syndrome in Polycystic Ovary Syndrome Females	unknown because not finalised	unknown because not finalised	ongoing trial on ClinicalTrials.gov
Cinnamon improves metabolic factors without detectable effects on adiponectin in women with polycystic ovary syndrome	Borzoei et al.	RCT DB	trial on healthy volunteers or no confirmed cancer diagnosis at present: PCO syndrome
Insulin resistance improvement by cinnamon powder in polycystic ovary syndrome: A randomized double-blind placebo controlled clinical trial	Hajimonfarednejad et al.	RCT DB	trial on healthy volunteers or no confirmed cancer diagnosis at present: PCO syndrome
Preliminary evidence that cinnamon improves menstrual cyclicity in women with polycystic ovary syndrome: a randomized controlled trial	Kort et al.	RCT DB	trial on healthy volunteers or no confirmed cancer diagnosis at present: PCO syndrome
Effects of switching to wen-jing-tang (unkei-to) from preceding herbal preparations selected by eight-principle pattern identification on endocrinological statusA and ovulatory induction in women with polycystic ovary syndrome	Ushiroyama et al.	RCT	trial on healthy volunteers or no confirmed cancer diagnosis at present: PCO syndrome
The effect of cinnamon extract on insulin resistance parameters in polycystic ovary syndrome: a pilot study	Wang et al.	RCT DB	trial on healthy volunteers or no confirmed cancer diagnosis at present: PCO syndrome
Dietary intervention among breast cancer survivors increased adherence to a Mediterranean-style, anti-inflammatory dietary pattern: the Rx for Better Breast Health Randomized Controlled Trial	Zuniga et al.	RCT Verblindung unklar	trial without separate experimental arm: Mediterranean diet with various spices, including cinnamon

[truncated: 44 more sheets: Cola exclusions, Cranberry inclusions, Cranberry exclusions, Eleutherococcus exclusions, Evening primrose oil inclusions, Evening primrose oil exclusions, Fenugreek exclusions, Feverfew exclusions, Fumitory exclusions, Garlic inclusions, Garlic exclusions, Ginger inclusions, Ginger exclusions, Ginseng inclusions, Ginseng exclusions, Green Tea inclusions, Green Tea exclusions, Guarana inclusions, Guarana exclusion, Ispaghula husk exclusions …]
