# Supplementary material for: Assessing indications for herbal medicinal products: a comparative analysis of EMA monographs and database records
Source: BMC Complement Med Ther. 2025 Apr 9;25:130. doi: 10.1186/s12906-025-04852-8 (PMC11980217; doi:10.1186/s12906-025-04852-8)
Supplement: Supplementary file 3 — Supplementary Material 3: Statistics. Description of Data: HMPs sorted by EMA monograph availability and compliance with inclusion criteria, data on PRISMA flow diagram, list of non-retrievable reports, distribution of reasons for exclusion, HMPs sorted by THMP and WEU-HMP, trials sorted by geographical distribution [file 12906_2025_4852_MOESM3_ESM.xlsx]

## Sheet: list of HMPs
HMPs with EMA monograph and database records meet inclusion criteria	HMPs with EMA monograph but database records do not meet inclusion criteria	HMPs with EMA monograph lacking search results	HMPs without EMA monograph
Aloe	Artichoke Leaf	Agnus castus fruit/ Chaste tree fruit/ Chasteberry	Angelica sinensis root
Black Cohosh	Blackcurrant Leaf	Agrimony	Bergamot oil
Centella	Castor Oil	Anise Oil	Bitter Fennel Fruit Oil
Cranberry	Cinnamon	Aniseed	Brewer's yeast
Evening Primrose Oil	Cola	Arctic root	Cannabis flowering tops
Garlic	Eleutherococcus	Arnica flower	Cat's Claw
Ginger	Fenugreek	Ash Leaf	Cherry stalks
Ginseng	Feverfew	Bearberry Leaf	Clove
Green Tea	Fumitory	Birch Leaf	Corn silk
Guarana	Isphagula Husk	Bitter Fennel	Elderberry
Lavender Flower	Liquorice Root	Bladderwrack	Eyebright
Lavender Oil	Majoram	Bogbean leaf	Greater Celandine
Linseed	Marshmallow Root	Boldo Leaf	Kalmegh
Peppermint Oil	Purple Coneflower Herb	Burdock Root	Katula
Rhubarb	Rosemary Oil	Butcher's Broom	Kava-kava
Roman Chamomile Flower	St. John's Wort	Calendula Flower	Malabar-nut leaf
Tea Tree Oil	Thyme	California poppy	Marigold
Turmeric		Capsicum	Mistletoe
Yarrow		Caraway fruit	Onion
		Caraway oil	Peony root, red
		Cascara	Peony root, white
		Centaury	Peru balsam
		Chicory root	Pink rock-rose
		Cinnamon Bark Oil	Sage Oil
		Clove oil	Salvia miltiorrhiza root and rhizome
		Comfrey Root	Silver lime flower
		Couch grass rhizome	Soya
		Dandelion Leaf	Three-lobed sage leaf
		Dandelion root	Tribulus herb
		Dandelion Root with Herb	Winter-cherry root
		Devil’s Claw Root	wormwood
		Dittany of Crete herb
		Dried Bilberry fruit
		Elder Flower
		Eucalyptus leaf
		Eucalyptus Oil
		European Goldenrod
		Frangula bark
		Fresh Bilberry fruit
		Gentian Root
		Ginkgo leaf
		Grapevine Leaf
		Green bean pod
		Gumweed herb
		Hamamelis Bark
		Hamamelis Leaf
		Hamamelis Distillate
		Hawthorn Leaf and Flower
		Hedge mustard
		Hop strobile
		Horse-chestnut bark
		Horse-Chestnut Seed
		Horsetail herb
		Iceland moss
		Ironwort
		Ispaghula Seed
		Ivy leaf
		Java Tea
		Javanese turmeric
		Juniper cone berry
		Juniper Oil
		Knotgrass herb
		Lemon verbena leaf
		Lime flower
		Lovage root
		Mallow Flower
		Mallow leaf
		Mastic
		Mate Leaf
		Matricaria Oil
		Matricaria Flower
		Meadowsweet
		Meadowsweet Flower
		Melilot
		Melissa leaf
		Milkthistle Fruit
		Motherwort
		Mouse-ear hawkweed
		Mullein Flower
		myrrh
		Narrow-leaved coneflower root
		Nettle Herb
		Nettle Leaf
		Nettle root
		Oak Bark
		Oat Fruit
		Oat Herb
		Olive leaf
		Pale Coneflower Root
		Passion Flower
		Pelargonium root
		peppermint leaf
		Polypody Rhizome
		Primula flower
		Primula root
		Psyllium seed
		Pumpkin seed
		Purple Coneflower Root
		Pygeum africanum bark
		Raspberry leaf
		Restharrow root
		Ribwort Plantain
		Rose flower
		Rosemary leaf
		Rupturewort
		Sage Leaf
		Sandy everlasting
		Saw Palmetto Fruit
		Senna leaf
		Senna pods
		Shepherds Purse
		Soya-bean lecithin
		Soya-bean oil
		St. Benedict's thistle
		Sweet Fennel
		Thyme oil
		Tormentil
		Valerian essential oil
		Valerian Root
		Walnut leaf
		White horehound
		Wild Pansy
		Wild Strawberry Leaf
		Willow Bark
		Willow herb
		Woody nightshade stem
		Yarrow Flower
	number of HMPs
HMPs with EMA monograph and database records meet inclusion criteria	19
HMPs with EMA monograph but database records do not meet inclusion criteria	17
HMPs with EMA monograph lacking search records	127
HMPs without EMA monograph	31
	194

## Sheet: PRISMA flow
HMP	number of search results in Pubmed	number of search results in the Cochrane Library	total number of search results with duplicates (outside of Endnote)	number of duplicates in PubMed	number of duplicates in the Cochrane Library	total number of duplicates outside of Endnote		number of PubMed search results in Endnote	number of Cochrane Library search results in Endnote	total number of search results with duplicates (within Endnote)	total number of search results without duplicates (within Endnote)	difference = number of duplicates within Endnote	duplicates due to the use of studies in more than one HMP
Agnus castus fruit/ Chaste tree fruit/ Chasteberry	0	0	0	0	0	0		0	0	0	0	0	0
Agrimony	0	0	0	0	0	0		0	0	0	0	0	0
Aloe	16	26	42	0	3	3		16	19	35	20	15	0
Angelica sinensis root	0	0	0	0	0	0		0	0	0	0	0	0
Anise Oil	0	0	0	0	0	0		0	0	0	0	0	0
Aniseed	0	0	0	0	0	0		0	0	0	0	0	0
Arctic root	0	0	0	0	0	0		0	0	0	0	0	0
Arnica flower	0	0	0	0	0	0		0	0	0	0	0	0
Artichoke Leaf	1	1	2	0	0	0		1	1	2	1	1	0
Ash Leaf	0	0	0	0	0	0		0	0	0	0	0	0
Bearberry Leaf	0	0	0	0	0	0		0	0	0	0	0	0
Bergamot oil	0	0	0	0	0	0		0	0	0	0	0	0
Birch Leaf	0	0	0	0	0	0		0	0	0	0	0	0
Bitter Fennel	0	0	0	0	0	0		0	0	0	0	0	0
Bitter Fennel Fruit Oil	0	0	0	0	0	0		0	0	0	0	0	0
Black Cohosh	5	4	9	0	0	0		5	2	7	5	2	0
Blackcurrant Leaf	0	1	1	0	0	0		0	1	1	1	0	0
Bladderwrack	0	0	0	0	0	0		0	0	0	0	0	0
Bogbean leaf	0	0	0	0	0	0		0	0	0	0	0	0
Boldo Leaf	0	0	0	0	0	0		0	0	0	0	0	0
Brewer's yeast	0	0	0	0	0	0		0	0	0	0	0	0
Burdock Root	0	0	0	0	0	0		0	0	0	0	0	0
Butcher's Broom	0	0	0	0	0	0		0	0	0	0	0	0
Calendula Flower	0	0	0	0	0	0		0	0	0	0	0	0
California poppy	0	0	0	0	0	0		0	0	0	0	0	0
Cannabis flowering tops	0	0	0	0	0	0		0	0	0	0	0	0
Capsicum	0	0	0	0	0	0		0	0	0	0	0	0
Caraway fruit	0	0	0	0	0	0		0	0	0	0	0	0
Caraway oil	0	0	0	0	0	0		0	0	0	0	0	0
Cascara	0	0	0	0	0	0		0	0	0	0	0	0
Castor Oil	16	15	31	0	0	0		16	9	25	17	8	0
Cat's Claw	0	0	0	0	0	0		0	0	0	0	0	0
Centaury	0	0	0	0	0	0		0	0	0	0	0	0
Centella	1	1	2	0	0	0		1	1	2	1	1	0
Cherry stalks	0	0	0	0	0	0		0	0	0	0	0	0
Chicory root	0	0	0	0	0	0		0	0	0	0	0	0
Cinnamon	5	11	16	0	0	0		5	6	11	6	5	0
Cinnamon Bark Oil	0	0	0	0	0	0		0	0	0	0	0	0
Clove	0	0	0	0	0	0		0	0	0	0	0	0
Clove oil	0	0	0	0	0	0		0	0	0	0	0	0
Cola	5	5	10	0	0	0		5	4	9	5	4	0
Comfrey Root	0	0	0	0	0	0		0	0	0	0	0	0
Corn silk	0	0	0	0	0	0		0	0	0	0	0	0
Couch grass rhizome	0	0	0	0	0	0		0	0	0	0	0	0
Cranberry	6	6	12	0	0	0		6	6	12	6	6	0
Dandelion Leaf	0	0	0	0	0	0		0	0	0	0	0	0
Dandelion root	0	0	0	0	0	0		0	0	0	0	0	0
Dandelion Root with Herb	0	0	0	0	0	0		0	0	0	0	0	0
Devil’s Claw Root	0	0	0	0	0	0		0	0	0	0	0	0
Dittany of Crete herb	0	0	0	0	0	0		0	0	0	0	0	0
Dried Bilberry fruit	0	0	0	0	0	0		0	0	0	0	0	0
Elder Flower	0	0	0	0	0	0		0	0	0	0	0	0
Elderberry	0	0	0	0	0	0		0	0	0	0	0	0
Eleutherococcus	2	2	4	0	0	0		2	2	4	3	1	0
Eucalyptus leaf	0	0	0	0	0	0		0	0	0	0	0	0
Eucalyptus Oil	0	0	0	0	0	0		0	0	0	0	0	0
European Goldenrod	0	0	0	0	0	0		0	0	0	0	0	0
Evening Primrose Oil	3	6	9	0	1	1		3	3	6	3	3	0
Eyebright	0	0	0	0	0	0		0	0	0	0	0	0
Fenugreek	1	1	2	0	0	0		1	1	2	1	1	0
Feverfew	1	0	1	0	0	0		1	0	1	1	0	0
Frangula bark	0	0	0	0	0	0		0	0	0	0	0	0
Fresh Bilberry fruit	0	0	0	0	0	0		0	0	0	0	0	0
Fumitory	1	1	2	0	0	0		1	1	2	1	1	0
Garlic	22	31	53	0	0	0		22	28	50	29	21	0
Gentian Root	0	0	0	0	0	0		0	0	0	0	0	0
Ginger	33	42	75	1	3	4		32	34	66	35	31	0
Ginkgo leaf	0	0	0	0	0	0		0	0	0	0	0	0
Ginseng	22	38	60	0	0	0		22	27	49	28	21	0
Grapevine Leaf	0	0	0	0	0	0		0	0	0	0	0	0
Greater Celandine	0	0	0	0	0	0		0	0	0	0	0	0
Green bean pod	0	0	0	0	0	0		0	0	0	0	0	0
Green Tea	69	106	175	0	7	7		69	66	135	79	56	0
Guarana	5	5	10	0	0	0		5	4	9	5	4	0
Gumweed herb	0	0	0	0	0	0		0	0	0	0	0	0
Hamamelis Bark	0	0	0	0	0	0		0	0	0	0	0	0
Hamamelis Distillate	0	0	0	0	0	0		0	0	0	0	0	0
Hamamelis Leaf	0	0	0	0	0	0		0	0	0	0	0	0
Hawthorn Leaf and Flower	0	0	0	0	0	0		0	0	0	0	0	0
Hedge mustard	0	0	0	0	0	0		0	0	0	0	0	0
Hop strobile	0	0	0	0	0	0		0	0	0	0	0	0
Horse-chestnut bark	0	0	0	0	0	0		0	0	0	0	0	0
Horse-Chestnut Seed	0	0	0	0	0	0		0	0	0	0	0	0
Horsetail herb	0	0	0	0	0	0		0	0	0	0	0	0
Iceland moss	0	0	0	0	0	0		0	0	0	0	0	0
Ironwort	0	0	0	0	0	0		0	0	0	0	0	0
Ispaghula Seed	0	0	0	0	0	0		0	0	0	0	0	0
Ispagula Husk	2	5	7	0	1	1		2	4	6	2	4	0
Ivy leaf	0	0	0	0	0	0		0	0	0	0	0	0
Java Tea	0	0	0	0	0	0		0	0	0	0	0	0
Javanese turmeric	0	0	0	0	0	0		0	0	0	0	0	0
Juniper cone berry	0	0	0	0	0	0		0	0	0	0	0	0
Juniper Oil	0	0	0	0	0	0		0	0	0	0	0	0
Kalmegh	0	0	0	0	0	0		0	0	0	0	0	0
Katula	0	0	0	0	0	0		0	0	0	0	0	0
Kava-kava	0	0	0	0	0	0		0	0	0	0	0	0
Knotgrass herb	0	0	0	0	0	0		0	0	0	0	0	0
Lavender Flower	16	19	35	0	1	1		16	15	31	17	14	0
Lavender Oil	7	15	22	0	0	0		7	13	20	13	7	8
Lemon verbena leaf	0	0	0	0	0	0		0	0	0	0	0	0
Lime flower	0	0	0	0	0	0		0	0	0	0	0	0
Linseed	3	16	19	0	1	1		3	15	18	15	3	0
Liquorice Root	0	1	1	0	0	0		0	0	0	0	0	0
Lovage root	0	0	0	0	0	0		0	0	0	0	0	0
Majoram	1	0	1	0	0	0		1	0	1	1	0	0
Malabar-nut leaf	0	0	0	0	0	0		0	0	0	0	0	0
Mallow Flower	0	0	0	0	0	0		0	0	0	0	0	0
Mallow leaf	0	0	0	0	0	0		0	0	0	0	0	0
Marigold	0	0	0	0	0	0		0	0	0	0	0	0
Marshmallow Root	0	1	1	0	0	0		0	1	1	1	0	0
Mastic	0	0	0	0	0	0		0	0	0	0	0	0
Mate Leaf	0	0	0	0	0	0		0	0	0	0	0	0
Matricaria Flower	0	0	0	0	0	0		0	0	0	0	0	0
Matricaria Oil	0	0	0	0	0	0		0	0	0	0	0	0
Meadowsweet	0	0	0	0	0	0		0	0	0	0	0	0
Meadowsweet Flower	0	0	0	0	0	0		0	0	0	0	0	0
Melilot	0	0	0	0	0	0		0	0	0	0	0	0
Melissa leaf	0	0	0	0	0	0		0	0	0	0	0	0
Milkthistle Fruit	0	0	0	0	0	0		0	0	0	0	0	0
Mistletoe	0	0	0	0	0	0		0	0	0	0	0	0
Motherwort	0	0	0	0	0	0		0	0	0	0	0	0
Mouse-ear hawkweed	0	0	0	0	0	0		0	0	0	0	0	0
Mullein Flower	0	0	0	0	0	0		0	0	0	0	0	0
myrrh	0	0	0	0	0	0		0	0	0	0	0	0
Narrow-leaved coneflower root	0	0	0	0	0	0		0	0	0	0	0	0
Nettle Herb	0	0	0	0	0	0		0	0	0	0	0	0
Nettle Leaf	0	0	0	0	0	0		0	0	0	0	0	0
Nettle root	0	0	0	0	0	0		0	0	0	0	0	0
Oak Bark	0	0	0	0	0	0		0	0	0	0	0	0
Oat Fruit	0	0	0	0	0	0		0	0	0	0	0	0
Oat Herb	0	0	0	0	0	0		0	0	0	0	0	0
Olive leaf	0	0	0	0	0	0		0	0	0	0	0	0
Onion	0	0	0	0	0	0		0	0	0	0	0	0
Pale Coneflower Root	0	0	0	0	0	0		0	0	0	0	0	0
Passion Flower	0	0	0	0	0	0		0	0	0	0	0	0
Pelargonium root	0	0	0	0	0	0		0	0	0	0	0	0
Peony root, red	0	0	0	0	0	0		0	0	0	0	0	0
Peony root, white	0	0	0	0	0	0		0	0	0	0	0	0
peppermint leaf	0	0	0	0	0	0		0	0	0	0	0	0
Peppermint Oil	2	6	8	0	0	0		2	4	6	4	2	0
Peru balsam	0	0	0	0	0	0		0	0	0	0	0	0
Pink rock-rose	0	0	0	0	0	0		0	0	0	0	0	0
Polypody Rhizome	0	0	0	0	0	0		0	0	0	0	0	0
Primula flower	0	0	0	0	0	0		0	0	0	0	0	0
Primula root	0	0	0	0	0	0		0	0	0	0	0	0
Psyllium seed	0	0	0	0	0	0		0	0	0	0	0	0
Pumpkin seed	0	0	0	0	0	0		0	0	0	0	0	0
Purple Coneflower Herb	1	1	2	0	0	0		1	1	2	1	1	0
Purple Coneflower Root	0	0	0	0	0	0		0	0	0	0	0	0
Pygeum africanum bark	0	0	0	0	0	0		0	0	0	0	0	0
Raspberry leaf	0	0	0	0	0	0		0	0	0	0	0	0
Restharrow root	0	0	0	0	0	0		0	0	0	0	0	0
Rhubarb	4	5	9	0	0	0		4	5	9	5	4	0
Ribwort Plantain	0	0	0	0	0	0		0	0	0	0	0	0
Roman Chamomile Flower	9	15	24	0	2	2		9	11	20	11	9	0
Rose flower	0	0	0	0	0	0		0	0	0	0	0	0
Rosemary leaf	0	0	0	0	0	0		0	0	0	0	0	0
Rosmary Oil	0	1	1	0	0	0		0	1	1	1	0	0
Rupturewort	0	0	0	0	0	0		0	0	0	0	0	0
Sage Leaf	0	0	0	0	0	0		0	0	0	0	0	0
Sage Oil	0	0	0	0	0	0		0	0	0	0	0	0
Salvia miltiorrhiza root and rhizome	0	0	0	0	0	0		0	0	0	0	0	0
Sandy everlasting	0	0	0	0	0	0		0	0	0	0	0	0
Saw Palmetto Fruit	0	0	0	0	0	0		0	0	0	0	0	0
Senna leaf	0	0	0	0	0	0		0	0	0	0	0	0
Senna pods	0	0	0	0	0	0		0	0	0	0	0	0
Shepherds Purse	0	0	0	0	0	0		0	0	0	0	0	0
Silver lime flower	0	0	0	0	0	0		0	0	0	0	0	0
Soya	0	0	0	0	0	0		0	0	0	0	0	0
Soya-bean lecithin	0	0	0	0	0	0		0	0	0	0	0	0
Soya-bean oil	0	0	0	0	0	0		0	0	0	0	0	0
St. Benedict's thistle	0	0	0	0	0	0		0	0	0	0	0	0
St. Johns Wort	0	3	3	0	0	0		0	0	0	0	0	0
Sweet Fennel	0	0	0	0	0	0		0	0	0	0	0	0
Tea Tree Oil	2	1	3	0	0	0		2	1	3	2	1	0
Three-lobed sage leaf	0	0	0	0	0	0		0	0	0	0	0	0
Thyme	3	7	10	0	1	1		3	4	7	4	3	0
Thyme oil	0	0	0	0	0	0		0	0	0	0	0	0
Tormentil	0	0	0	0	0	0		0	0	0	0	0	0
Tribulus herb	0	0	0	0	0	0		0	0	0	0	0	0
Turmeric	23	37	60	1	5	6		22	22	44	27	17	0
Valerian essential oil	0	0	0	0	0	0		0	0	0	0	0	0
Valerian Root	0	0	0	0	0	0		0	0	0	0	0	0
Walnut leaf	0	0	0	0	0	0		0	0	0	0	0	0
White horehound	0	0	0	0	0	0		0	0	0	0	0	0
Wild Pansy	0	0	0	0	0	0		0	0	0	0	0	0
Wild Strawberry Leaf	0	0	0	0	0	0		0	0	0	0	0	0
Willow Bark	0	0	0	0	0	0		0	0	0	0	0	0
Willow herb	0	0	0	0	0	0		0	0	0	0	0	0
Winter-cherry root	0	0	0	0	0	0		0	0	0	0	0	0
Woody nightshade stem	0	0	0	0	0	0		0	0	0	0	0	0
wormwood	0	0	0	0	0	0		0	0	0	0	0	0
Yarrow	2	2	4	0	0	0		2	2	4	2	2	0
Yarrow Flower	0	0	0	0	0	0		0	0	0	0	0	0
total number	289	437	726	2	25	27		287	314	601	353	248	8
total number of records identified from databases	726
total number of duplicates removed before screening	283
reports screened	443

## Sheet: reports not retrieved
	number of studies without full-text	author and name of the study	legend
Aloe	1	Olsen: The effect of aloe vera gel/mild soap versus mild soap alone in preventing skin reactions in patients undergoing radiation therapy	China: n = 9
Castor Oil	2	Chen: Multi-center prospective randomized trial on paclitaxel liposome and traditional taxol in the treatment of breast cancer and non-small-cell lung cancer Rivera: 4'-demethylepipodophyllotoxin 9-(4,6-o-2-thenylidene-beta-D-glucopyranoside) (NSC-122819; VM-26) and 4'-demethylepipodophyllotoxin 9-(4.6-0-ethylidene-beta-D-glucopyranoside) (NSC-141540; VP-16-213) in childhood cancer: preliminary o…	Russia: n = 4
Eleutherococcus	3	Huang: Effect of Acanthopanax senticosus injection on the activities of human tumor necrosis factor and natural killer cell in blood in the patients with lung cancer Kupin: Stimulation of the immunological reactivity of cancer patients by Eleutherococcus extract Starosel'skiĭ: Prevention of postoperative complications in the surgical treatment of cancer of the lung, esophagus, stomach, large inte…	Korea: n = 2
Garlic	4	Besparov: Study of the antioxidant drug "Karinat" in patients with chronic atrophic gastritis Besparov: Study of an antioxidant dietary supplement "Karinat" in patients with benign breast disease Ishikawa: Cancer prevention in familial cancer Tanaka: Effects of aged garlic extract (AGE) on colorectal adenomas: a double-blinded study	Japan: n = 1
Ginger	1	Zhang: Ginger-partitioned moxibustion in the prevention of nausea and vomiting induced by chemotherapy in lung cancer: a randomized controlled trial	full text not retrievable regardless of language: n = 4
Ginseng	3	Dong: Integrated Chinese and Western medical treatment on postoperative fatigue syndrome in patients with gastric cancer Hong: An analysis of the long-term therapeutic effect of the integrated therapy of traditional Chinese medicine and radiotherapy on abdominal malignant tumor Zhang: A multicenter, large-sample, randomized clinical trial on improving the median survival time of advanced non-smal…
Green Tea	1	Wang: Intervention and follow-up on human esophageal precancerous lesions in Henan, northern China, a high-incidence area for esophageal cancer
Lavender Flower	2	Chang: Effects of aroma hand massage on pain, state anxiety and depression in hospice patients with terminal cancer Kang: Effects of oral care with essential oil on improvement in oral health status of hospice patients
Lavender Oil	1	Chang: Effects of aroma hand massage on pain, state anxiety and depression in hospice patients with terminal cancer
Linseed	1	Gikas: Phytoestrogens and the risk of breast cancer: a review of the literature
Peppermint Oil	1	Kang: Effects of oral care with essential oil on improvement in oral health status of hospice patients
Rhubarb	2	Cai: Effects of perioperative administration of Rhubarb on acute inflammatory response in patients with gastric cancer Wang: Effect of rhubarb combined with enteral nutrition on C-reactive protein and interleukin-6 in peripheral blood of patients with gastric cancer during perioperative period
Tea Tree Oil	1	Kang: Effects of oral care with essential oil on improvement in oral health status of hospice patients
total number	23	corrected to 20 studies after removal of duplicates

## Sheet: reports excluded
	ongoing trials on ClinicalTrials.gov	trials without separate experimental arm	trials on healthy volunteers or no confirmed cancer diagnosis at present	trials without patient-relevant outcomes	HMP is not subject of the trial	trials on cells or animals	review or study protocol without finalized publication	total number of excluded trials
Aloe	4	4	0	0	0	0	2	10
Artichoke Leaf	0	0	0	1	0	0	0	1
Black Cohosh	2	0	1	0	0	0	0	3
Blackcurrant Leaf	0	0	1	0	0	0	0	1
Castor Oil	6	11	0	0	4	0	0	21
Centella	0	0	0	0	0	0	0	0
Cinnamon	5	1	5	0	0	0	0	11
Cola	1	5	0	0	0	0	0	6
Cranberry	0	0	0	2	0	0	0	2
Eleutherococcus	0	0	0	0	0	0	0	0
Evening Primrose Oil	2	1	1	0	0	0	0	4
Fenugreek	0	0	1	0	0	0	0	1
Feverfew	0	0	0	1	0	0	0	1
Fumitory	0	1	0	0	0	0	0	1
Garlic	3	4	13	3	2	0	2	27
Ginger	5	2	3	7	0	0	2	19
Ginseng	10	3	3	3	0	1	3	23
Green Tea	34	3	18	42	1	3	8	109
Guarana	1	1	0	0	0	0	0	2
Ispagula Husk	0	0	2	0	0	0	0	2
Lavender Flower	3	3	1	1	1	0	1	10
Lavender Oil	2	2	0	1	0	0	1	6
Linseed	0	1	5	5	0	0	1	12
Liquorice Root	1	0	0	0	0	0	0	1
Majoram	0	0	1	0	0	0	0	1
Marshmallow Root	0	0	0	0	0	0	1	1
Peppermint Oil	2	0	2	0	0	0	0	4
Purple Coneflower Herb	0	0	0	1	0	0	0	1
Rhubarb	0	2	0	0	0	0	0	2
Roman Chamomile Flower	2	2	0	0	0	0	2	6
Rosmary Oil	0	0	0	1	0	0	0	1
St. Johns Wort	3	0	0	0	0	0	0	3
Tea Tree Oil	0	0	0	0	0	0	0	0
Thyme	2	4	0	0	0	0	0	6
Turmeric	10	6	5	4	0	2	2	29
Yarrow	0	0	0	0	0	0	0	0
total number	98	56	62	72	8	6	25	327

## Sheet: THMP vs. WEU-HMP
THMP	WEU-HMP	both	HMPs without EMA monograph
Centella	Aloe	Ginger	Angelica sinensis root
Cranberry	Black Cohosh	Linseed	Bergamot oil
Evening Primrose Oil	Rhubarb	Peppermint Oil	Bitter Fennel Fruit Oil
Garlic	Castor Oil	Purple Coneflower Herb	Brewer's yeast
Ginseng	Isphagula Husk	St. John's Wort	Cannabis flowering tops
Green Tea	Capsicum	Agnus castus fruit/ Chaste tree fruit/ Chasteberry	Cat's Claw
Guarana	Cascara	Ginkgo leaf	Cherry stalks
Lavender Flower	Frangula bark	Grapevine Leaf	Clove
Lavender Oil	Ispaghula Seed	Horse-Chestnut Seed	Corn silk
Roman Chamomile Flower	Ivy leaf	Saw Palmetto Fruit	Elderberry
Tea Tree Oil	Psyllium seed	Valerian Root	Eyebright
Turmeric	Senna leaf	Willow Bark	Greater Celandine
Yarrow	Senna pods		Kalmegh
Artichoke Leaf			Katula
Blackcurrant Leaf			Kava-kava
Cinnamon			Malabar-nut leaf
Cola			Marigold
Eleutherococcus			Mistletoe
Fenugreek			Onion
Feverfew			Peony root, red
Fumitory			Peony root, white
Liquorice Root			Peru balsam
Majoram			Pink rock-rose
Marshmallow Root			Sage Oil
Rosemary Oil			Salvia miltiorrhiza root and rhizome
Thyme			Silver lime flower
Agrimony			Soya
Anise Oil			Three-lobed sage leaf
Aniseed			Tribulus herb
Arctic root			Winter-cherry root
Arnica flower			wormwood
Ash Leaf
Bearberry Leaf
Birch Leaf
Bitter Fennel
Bladderwrack
Bogbean leaf
Boldo Leaf
Burdock Root
Butcher's Broom
Calendula Flower
California poppy
Caraway fruit
Caraway oil
Centaury
Chicory root
Cinnamon Bark Oil
Clove oil
Comfrey Root
Couch grass rhizome
Dandelion Leaf
Dandelion root
Dandelion Root with Herb
Devil’s Claw Root
Dittany of Crete herb
Dried Bilberry fruit
Elder Flower
Eucalyptus leaf
Eucalyptus Oil
European Goldenrod
Fresh Bilberry fruit
Gentian Root
Green bean pod
Gumweed herb
Hamamelis Bark
Hamamelis Leaf
Hamamelis Distillate
Hawthorn Leaf and Flower
Hedge mustard
Hop strobile
Horse-chestnut bark
Horsetail herb
Iceland moss
Ironwort
Java Tea
Javanese turmeric
Juniper cone berry
Juniper Oil
Knotgrass herb
Lemon verbena leaf
Lime flower
Lovage root
Mallow Flower
Mallow leaf
Mastic
Mate Leaf
Matricaria Oil
Matricaria Flower
Meadowsweet
Meadowsweet Flower
Melilot
Melissa leaf
Milkthistle Fruit
Motherwort
Mouse-ear hawkweed
Mullein Flower
myrrh
Narrow-leaved coneflower root
Nettle Herb
Nettle Leaf
Nettle root
Oak Bark
Oat Fruit
Oat Herb
Olive leaf
Pale Coneflower Root
Passion Flower
Pelargonium root
peppermint leaf
Polypody Rhizome
Primula flower
Primula root
Pumpkin seed
Purple Coneflower Root
Pygeum africanum bark
Raspberry leaf
Restharrow root
Ribwort Plantain
Rose flower
Rosemary leaf
Rupturewort
Sage Leaf
Sandy everlasting
Shepherds Purse
Soya-bean lecithin
Soya-bean oil
St. Benedict's thistle
Sweet Fennel
Thyme oil
Tormentil
Valerian essential oil
Walnut leaf
White horehound
Wild Pansy
Wild Strawberry Leaf
Willow herb
Woody nightshade stem
Yarrow Flower
138	13	12	31	194
traditional use HMPs (THMPs) (n = 138)	0.711
well-established use HMPs (WEU-HMPs) (n = 13)	0.067
HMP with traditional and well-established use (n = 12)	0.062
HMPs without EMA monograph (n = 31)	0.16

## Sheet: distribution of eligible trials
	number of trials as seen in supplementary material B	proportion
trials evaluating EMA indications applicable to the field of oncology (n = 56)	56	0.583
trials evaluating non-EMA-indications applicable to the field of oncology (n = 40)	40	0.417

## Sheet: geographical distribution
USA	Germany	Thailand	Canada	UK	New Zealand	Iran	Turkey	Italy	Australia	China	Malaysia	India	Spain	Brazil	Sweden	Syria	South Africa	Israel	South Korea	Taiwan	Egypt	Japan	Finland
Jacobson 2001 black cohosh	Rostock 2011 black cohosh	Thanthong 2020 centella	Campbell 2003 cranberry	Cowan 2012 cranberry	Hamilton 2015 cranberry	Ansari 2016 ginger	Arslan 2015 ginger	Bossi 2017 ginger	Crichton 2024 ginger	Li 2018 ginger	Lua 2015 ginger	Pillai 2011 ginger	Santos 2023 ginger	de Queiroz 2024 ginger	Andersson 1995 linseed	Alkhouli 2021 aloe vera	van der Merwe 1990 evening primrose oil	Gatt 2015 garlic	Chung 2021 ginseng	Liao 2021 green tea	Khamis 2023 lavender flower/ lavender oil	Kohara 2004 lavender flower/ lavender oil	Maiche 1991 roman chamomile flower
Pockaj 2006 black cohosh	Momm 2005 aloe vera	Khiewkern 2013 ginger	Bhargava 2020 ginger	Howells 2019 turmeric	Herst 2020 cranberry	Panahi 2012 ginger	Efe Ertürk 2021 peppermint oil	Lissoni 1998 aloe vera	Marx 2020 ginger	Yu 2008 rhubarb		Palatty 2014 turmeric		da Costa Miranda 2009 guarana	Nyström 2007 aloe vera				Kim 2017 ginseng
Pockaj 2004 black cohosh	Foucre 2022 yarrow	Konmun 2017 ginger	Hoopfer 2015 aloe vera	Soden 2004 lavender flower/ lavender oil		Sanaati 2016 ginger and roman chamomile flower	Ozkaraman 2018 lavender flower/ lavender oil/ tea tree oil	Lissoni 2009 aloe vera	Heggie 2022 aloe vera	Jiang 2017 ginseng		Rao 2014 turmeric		de Oliviera Campos 2011 guarana					Kim 2006 ginseng
Evans 2018 ginger	Ghadjar 2021 yarrow	Manusirivithaya 2004 ginger	Choan 2005 green tea	Wilkinson 1999 roman chamomile flower		Sahebjamee 2015 aloe vera	Beyliklioğlu 2019 lavender flower/ lavender oil	Guglielmo 2020 ginseng		Xie 2001 ginseng		Shah 2020 turmeric		del Giglio 2013 guarana					Kim 2020 ginseng
Ryan 2012 ginger		Thamlikitkul 2017 ginger	Trudel 2013 green tea			Sahebnasagh 2020 aloe vera	Duluklu 2019 lavender flower/ lavender oil			Liu 2021 green tea		Soni 2022 turmeric		Palma 2016 guarana
Williams 2022 ginger and roman chamomile flower		Tungkasamit 2022 aloe vera				Sahebnasagh 2022 aloe vera	Sahin 2023 lavender flower/ lavender oil					Thomas 2023 turmeric		dos Reis 2016 roman chamomile flower
Lim 2021 linseed						Kia 2021 turmeric								Ferreira 2020 roman chamomile flower
Su 2004 aloe vera						Hamidian 2023 ginseng								Garbuio 2022 roman chamomile flower
Williams 1996 aloe vera
Ryan Wolf 2018 turmeric
Barton 2013 ginseng
Barton 2010 ginseng
Yennurajalingam 2017 ginseng
Yennurajalingam 2015 ginseng
Jatoi 2003 green tea
Pisters 2001 green tea
Shammas 2021 lavender flower/ lavender oil
17	4	6	5	4	2	8	6	4	3	5	1	6	1	8	2	1	1	1	4	1	1	1	1		93
original total number of studies: n = 96
corrected total number of studies for geographical analysis: n = 93	reasons: same studies were used to examine multiple HMPs Sanaati 2016: ginger and roman chamomile flower Ozkaraman 2018: lavender flower/ lavander oil and tea tree oil Williams 2022: ginger and roman chamomile flower
Asia (n = 40)	0.43
North America (n = 22)	0.237
Europe (n = 16)	0.172
South America (n = 8)	0.086
Australia/ New Zealand (n = 5)	0.0543
Africa (n = 2)	0.0217
