# Supplementary material for: Assessing indications for herbal medicinal products: a comparative analysis of EMA monographs and database records
Source: BMC Complement Med Ther. 2025 Apr 9;25:130. doi: 10.1186/s12906-025-04852-8 (PMC11980217; doi:10.1186/s12906-025-04852-8)
Supplement: Supplementary file 4 — Supplementary Material 4: Statistics. Description of Data: HMPs with respective endpoints, p-value of endpoints, analysis of individual significance and overall significance based on Excel formulas [file 12906_2025_4852_MOESM4_ESM.xlsx]

## Sheet: EMA indication group
HMP	first author and country	endpoints	p	significance	total significance			total EMA indication group	number of clinical trials	proportion
black cohosh	Jacobson, USA, 2001	reduction of number and intensity of hot flashes using hot flash diary in tamoxifen use group	0.44	not significant	not significant			significant	20	0.357143
		reduction of number and intensity of hot flashes using hot flash diary in no tamoxifen use group	0.86	not significant				not significant	32	0.571429
black cohosh	Pockaj, USA, 2006	reduction of hot flash score at beginning vs. end of the study	0.53	not significant	not significant			N/A	4	0.0714286
		reduction of hot flash frequency at beginning vs. end of the study	0.36	not significant
black cohosh	Pockaj, USA, 2004	average number of daily hot flashes per week	N/A					black cohosh	number of clinical trials	proportion
		average hot flash score per week	N/A					significant	1	0.25
black cohosh	Rostock, Germany, 2011	reducing intensity of menopausal complaints using MRS II after 1, 3 and 6 months of therapy	0.001	significant	significant			not significant	2	0.5
		reducing vegetativesomatic symptoms	0.01	significant				N/A	1	0.25
		reducing psychic symptoms	0.01	significant
centella	Thanthong, Thailand, 2020	reduce severity of radiation dermatitis in comparison to moisturizing cream, cucumber cream and laurel clockvine cream using RTOG and EORTC scale (grade I)	0.769	not significant	not significant			centella	number of clinical trials	proportion
		reduce severity of radiation dermatitis in comparison to moisturizing cream, cucumber cream and laurel clockvine cream using RTOG and EORTC scale (grade II)	0.535	not significant				significant	0	0
cranberry	Campbell, Canada, 2003	baseline change in IPSS in comparison to apple juice	0.39	not significant	not significant			not significant	1	1
		maximum change in IPSS in comparison to apple juice	0.76	not significant				N/A	0	0
cranberry	Cowan, UK, 2012	development of urinary tract infection in comparison to placebo	0.24	not significant	not significant
cranberry	Hamilton, New Zealand, 2015	frequency of urinary tract symptoms using EPIC	0.058	not significant	not significant			cranberry	number of clinical trials	proportion
		severity of urinary tract symptoms using EPIC	0.045	significant				significant	0	0
cranberry	Herst, New Zealand, 2020	severity of acute cystitis due to radiotherapy using RICAS	0.15	not significant	not significant			not significant	4	1
		severity of acute cystitis due to radiotherapy using IC	0.19	not significant				N/A	0	0
		severity of acute cystitis due to radiotherapy using RTOG	N/A
ginger	Ansari, Iran, 2016	severity of nausea and vomiting using CTCAE	specific p value not found, all results statistically not significant as p > 0,05	not significant	not significant			ginger	number of clinical trials	proportion
ginger	Arslan, Turkey, 2015	severity of nausea	0.001	significant	significant			significant	7	0.35
		severity of vomiting	0.011	significant				not significant	12	0.6
		severity of retching	0.141	not significant				N/A	1	0.05
ginger	Bhargava, Canada, 2020	nausea using ESAS	0.02	significant	significant
ginger	Bossi, Italy, 2017	incidence of nausea using the VAS > 5mm (no nausea), first cycle, delayed nausea	0.851	not significant	not significant			ginseng	number of clinical trials
		incidence of nausea using the VAS > 5mm (no nausea), first cycle, intercycle nausea	0.367	not significant				significant	4	0.444444
		incidence of nausea using the VAS > 5mm (no nausea), first cycle, anticipatory nausea	0.823	not significant				not significant	5	0.555556
		incidence of nausea using the VAS > 5mm (no nausea), second cycle, delayed nausea	0.379	not significant				N/A	0	0
		incidence of nausea using the VAS > 5mm (no nausea), second cycle, intercycle nausea	0.417	not significant
		incidence of nausea using the VAS > 5mm (no nausea), second cycle, anticipatory nausea	0.629	not significant				green tea	number of clinical trials	proportion
ginger	Crichton, Australia, 2024	chemotherapy-induced nausea and vomiting related QoL	0.001	significant	significant			significant	1	0.25
		nausea related QoL	0.003	significant				not significant	2	0.5
		delayed nausea severity	0.003	significant				N/A	1	0.25
ginger	de Queiroz, Brazil, 2024	QoL using EORTC QLQ-C30	0.072	not significant	not significant
ginger	Evans, USA, 2018	reduce severity of nausea using PeNAT	0.53	not significant	not significant
ginger	Khiewkhern, Thailand, 2013	symptom score for nausea using numerical 10-point rating scale	0.61	not significant	not significant			guarana	number of clinical trials	proportion
ginger	Konmun, Thailand, 2017	no vomiting and no emergency treatment	0.001	significant	significant			significant	1	0.25
		intensity of nausea and appetite using ESAS	0.001	significant				not significant	3	0.75
ginger	Li, China, 2018	incidence and severity of acute and delayed nausea using MAT	0.214	not significant	not significant			N/A	0	0
		incidence and severity of acute and delayed vomiting using MAT	0.813	not significant
ginger	Lua, Malaysia, 2015	VAS nausea score	0.102	not significant	not significant			lavender flower/ lavender oil	number of clinical trials
		incidence of vomiting	0.594	not significant				significant	4	0.571429
ginger	Manusirivithaya, Thailand, 2004	nausea using nausea score, day 1	0.875	not significant	not significant			not significant	3	0.428571
		nausea using nausea score, day 2	0.582	not significant				N/A	0	0
		nausea using nausea score, day 3	0.865	not significant
		nausea using nausea score, day 4	0.294	not significant				linseed	number of clinical trials	proportion
		nausea using nausea score, day 5	0.554	not significant				significant	1	0.5
ginger	Marx, Australia, 2020	chemotherapy-induced nausea-related QoL using FLIE-5DR	N/A					not significant	0	0
		anticipatory, acute, and delayed nausea and vomiting using MAT	N/A					N/A	1	0.5
ginger	Panahi, Iran, 2012	prevalence of nausea (exemplary 6 to 24h postchemotherapy)	0.04	significant	not significant
		prevalence of vomiting and retching (exemplary 6 to 24h postchemotherapy)	0.26	not significant				roman chamomile flower	number of clinical trials	proportion
		Rhodes Index Score of nausea, vomiting, and retching (exemplary 6 to 24h postchemotherapy)	0.31	not significant				significant	1	1
		severity of nausea, vomiting, and retching, no symptoms (exemplary 6 to 24h postchemotherapy)	0.29	not significant				not significant	0	0
		severity of nausea, vomiting, and retching, mild symptoms (exemplary 6 to 24h postchemotherapy)	0.61	not significant				N/A	0	0
		severity of nausea, vomiting, and retching, moderate symptoms (exemplary 6 to 24h postchemotherapy)	0.66	not significant
		severity of nausea, vomiting, and retching, severe symptoms (exemplary 6 to 24h postchemotherapy)	1	not significant
ginger	Pillai, India, 2011	incidence of acute and delayed chemotherapy induced nausea using ESAS und NCI (days 1 to 4)	0.003	significant	significant
		incidence of acute and delayed chemotherapy induced nausea using ESAS und NCI (days 5 to 10)	0.002	significant
		incidence of acute and delayed chemotherapy induced vomiting using ESAS und NCI (days 1 to 4)	0.001	significant
		severity of acute and delayed chemotherapy induced vomiting using ESAS und NCI (days 5 to 10)	0.022	significant
ginger	Ryan, USA, 2012	severity of chemotherapy-induced nausea on Day 1 of chemotherapy	0.003	significant	significant
ginger	Sanaati, Iran, 2016	intensity of nausea	0.238	not significant	significant
		number of nausea episodes	0.006	significant
		number of vomiting episodes	0.0001	significant
ginger	Santos, Spain, 2023	incidence of nausea with 250mg ginger capsules in comparison to placebo	0.92986	not significant	not significant
		incidence of nausea with 500mg ginger capsules in comparison to placebo	0.4046	not significant
ginger	Thamlikitkul, Thailand, 2017	reduction of nausea score using VAS	0.3	not significant	not significant
ginger	Williams, USA, 2022	severity of nausea in comparison to almond oil	0.98	not significant	not significant
		severity of fatigue in comparison to almond oil	0.048	significant
		severity of appetite in comparison to almond oil	0.94	not significant
		severity of anxiety in comparison to almond oil	0.04	significant
ginseng	Barton, USA, 2013	fatigue using MFSI-SF at 4 weeks	0.07	not significant	not significant
		fatigue using MFSI-SF at 8 weeks	0.003	significant
ginseng	Barton, USA, 2010	fatigue using BFI	0.08	not significant	not significant
ginseng	Guglielmo, Italy, 2020	fatigue using BFI	0.059	not significant	not significant
ginseng	Hamidian, Iran, 2023	health related QoL using FACT-B	0.001	significant	significant
ginseng	Jiang, China, 2017	fatigue using Fatigue Symptom Inventory	0.01	significant	significant
ginseng	Kim, South Korea, 2017	health related QoL with fatigue as subscale using EORTC QLQ-C30	0.012	significant	significant
		health related QoL with fatigue as subscale using BFI	0.026	significant
ginseng	Kim, South Korea, 2020	fatigue right now using BFI	0.331	not significant	not significant
		usual fatigue using BFI	0.336	not significant
		worst fatigue using BFI	0.763	not significant
		fatigue related QoL using FACIT-F at 8 weeks	0.088	not significant
		fatigue related QoL using FACIT-F at 16 weeks	0.165	not significant
ginseng	Yennurajalingam, USA, 2017	fatigue using FACIT-F at day 15 baseline	0.004	significant	significant
		fatigue using FACIT-F at day 29 baseline	0.0006	significant
		fatigue using ESAS at day 15 baseline	0.001	significant
		fatigue using ESAS at day 29 baseline	0.0001	significant
ginseng	Yennurajalingam, USA, 2015	fatigue using FACIT-F	0.36	not significant	not significant
		fatigue using ESAS	0.81	not significant
green tea	Choan, Canada, 2005	efficacy on hormone refractory prostate cancer	specific p value not found, all results statistically not significant as p > 0,05	not significant	not significant
green tea	Jatoi, USA, 2003	efficacy on metastatic androgen independent prostate cancer	specific p value not found, all results statistically not significant as p > 0,05	not significant	not significant
green tea	Liu, China, 2021	postoperative fatigue using Fatigue Score Model	0.001	significant	significant
green tea	Pisters, USA, 2001	toxicity using NCI	N/A
guarana	da Costa Miranda, Brazil, 2009	fatigue and depression using CFQ (exemplary Phase 3)	0.26	not significant	not significant
		fatigue and depression using BFI (exemplary Phase 3)	0.39	not significant
		fatigue and depression using BDI II (exemplary Phase 3)	0.75	not significant
guarana	de Oliveira Campos, Brazil, 2011	fatigue using FACIT-F global score	0.01	significant	significant
guarana	del Giglio, Brazil, 2013	fatigue using BFI	0.8499	not significant	not significant
guarana	Palma, Brazil, 2016	FACT-G	specific p value not found, all results statistically not significant as p > 0,05	not significant	not significant
lavender flower/ lavender oil	Beyliklioğlu, Turkey, 2019	anxiety using STAI	0.035	significant	significant
lavender flower/ lavender oil	Khamis, Egypt, 2023	QoL using RSCL among them sleep quality	0.0001	significant	significant
lavender flower/ lavender oil	Kohara, Japan, 2004	fatigue using cancer fatigue scale (CFS)	0.001	significant	significant
lavender flower/ lavender oil	Ozkaraman, Turkey, 2018	state anxiety using STAI	0.442	not significant	significant
		trait anxiety using STAI	0.001	significant
		sleep quality using PSQI	0.001	significant
lavender flower/ lavender oil	Şahin, Turkey, 2023	severity of insomnia using ISI	0.051	not significant	not significant
		severity of insomnia using MDASI for group 1 (foot soak)	0.686	not significant
		severity of insomnia using MDASI for group 2 (inhalation)	0.889	not significant
lavender flower/ lavender oil	Shammas, USA, 2021	perioperative anxiety	0.82	not significant	not significant
		perioperative depression	0.21	not significant
		perioperative sleep	0.86	not significant
		perioperative pain	0.3	not significant
lavender flower/ lavender oil	Soden, UK, 2004	sleep quality using VSH: aromatherapy	0.4	not significant	not significant
		sleep quality using VSH: massage	0.2	not significant
		anxiety and depression using HADS: aromatherapy	0.79	not significant
		anxiety and depression using HADS: massage	0.49	not significant
linseed	Andersson, Sweden, 1995	mouth dryness	0.001	significant	significant
linseed	Lim, USA, 2021	radiation esophagitis using CTCAE	N/A
roman chamomile flower	Wilkinson, UK, 1999	QoL using RSCL among them abdominal pain, obstipation, and diarrhoea	0.001	significant	significant

## Sheet: Non-EMA indication group 
HMP	first author, country, year	endpoints	p	significance	total significance		total Non-EMA indication group	number of clinical trials	proportion
aloe vera	Alkhouli, Syria, 2021	chemotherapy induced oral mucositis using WHO grading scale	0.001	significant	significant		significant	11	0.275
aloe vera	Heggie, Australia, 2022	itching (exemplary grade 2)	0.56	not significant	not significant		not significant	28	0.7
		pain (exemplary grade 2)	0.03	significant			N/A	1	0.025
		eryrhema (exemplary grade 2)	0.06	not significant
		dry desquamation (exemplary > 25%)	0.15	not significant			aloe vera	number of clinical trials	proportion
		moist desquamarion (exemplary > 25%)	0.09	not significant			significant	5	0.384615
aloe vera	Hoopfer, Canada, 2015	acute skin toxicity using Catterall scale (CSSP) (interestingly p < 0,025)	0.0283	not significant	not significant		not significant	8	0.615385
aloe vera	Lissoni, Italy, 1998	tumour progression using WHO criteria and 1 year survival rate	specific p value not found, all results statistically significant as p < 0,05	significant	significant		N/A	0	0
aloe vera	Lissoni, Italy, 2009	tumour progression using WHO criteria	0.01	significant	significant
aloe vera	Momm, Germany, 2005	radiation induced mouth dryness using total score of the questionnaire	0.0001	significant	significant		evening primrose oil	number of clinical trials	proportion
aloe vera	Nyström, Sweden, 2007	radiation dermatitis using Near Infrared Spectroscopy, Digital Colour Photography und Laser Doppler	specific p value not found, all results statistically not significant as p > 0,05	not significant	not significant		significant	0	0
aloe vera	Sahebjamee, Iran, 2015	reducing radiation induced oral mucositis using WHO grading system	0.09	not significant	not significant		not significant	1	1
aloe vera	Sahebnasagh, Iran, 2020	reducing radiation induced proctitis using RTOG and clinical examination, rectal bleeding subscale	0.001	significant	significant		N/A	0	0
		reducing radiation induced proctitis using RTOG and clinical examination, abdominal/ rectal pain subscale	0.14	not significant
		reducing radiation induced proctitis using RTOG and clinical examination, diarrhea subscale	0.001	significant			garlic	number of clinical trials	proportion
		reducing radiation induced proctitis using RTOG and clinical examination, fecal urgency subscale	0.001	significant			significant	0	0
		RTOG total	0.03	significant			not significant	1	1
aloe vera	Sahebnasagh, Iran, 2022	reducing radiation induced proctitis using RTOG and clinical examination, rectal bleeding subscale	0.46	not significant	not significant		N/A	0	0
		reducing radiation induced proctitis using RTOG and clinical examination, abdominal/ rectal pain subscale	0.69	not significant
		reducing radiation induced proctitis using RTOG and clinical examination, diarrhea subscale	0.04	significant			ginseng	number of clinical trials	proportion
		reducing radiation induced proctitis using RTOG and clinical examination, fecal urgency subscale	0.78	not significant			significant	0	0
		RTOG total	0.02	significant			not significant	3	1
aloe vera	Su, USA, 2004	incidence and duration of mucositis	0.39	not significant	not significant		N/A	0	0
aloe vera	Tungkasamit, Thailand, 2022	severity of radiation induced dermatitis using RISRAS, itching subscale, exemplary week 6	0.168	not significant	not significant
		severity of radiation induced dermatitis using RISRAS, burning sensation subscale, exemplary week 6	0.458	not significant			green tea	number of clinical trials	proportion
		severity of radiation induced dermatitis using RISRAS, pain subscale, exemplary week 6	0.847	not significant			significant	0	0
		severity of radiation induced dermatitis using RISRAS, limit daily activity subscale, exemplary week 6	0.482	not significant			not significant	2	1
		severity of radiation induced dermatitis using RISRAS, skin erythema subscale, exemplary week 6	0.038	significant			N/A	0	0
		severity of radiation induced dermatitis using RISRAS, dry desquamation subscale, exemplary week 6	0.341	not significant
		severity of radiation induced dermatitis using RISRAS, moist desquamation subscale, exemplary week 6	0.149	not significant			lavender flower/ lavender oil	number of clinical trials	proportion
aloe vera	Williams, USA, 1996	radiation induced dermatitis using maximum severity score, double blinded trial, judged by patient	0.83	not significant	not significant		significant	1	1
		radiation induced dermatitis using maximum severity score, double blinded trial, judged by health care provider	0.36	not significant			not significant	0	0
		radiation induced dermatitis using maximum severity score, unblinded trial	0.64	not significant			N/A	0	0
		radiation induced dermatitis using maximum severity score, unblinded trial, judged by health care provider	0.31	not significant
evening primrose oil	van der Merwe, South Africa, 1990	increase in liver function	specific p value not found, all results statistically not significant as p > 0,05	not significant	not significant		peppermint oil	number of clinical trials	proportion
garlic	Gatt, Israel, 2015	febrile neutropenia, 1 episode	0.19	not significant	not significant		significant	1	1
		febrile neutropenia, 2 episodes	0.66	not significant			not significant	0	0
		febrile neutropenia, 3 episodes	0.01	significant			N/A	0	0
		febrile neutropenia, 4 episodes	N/A
ginseng	Chung, South Korea, 2021	menopausal symptoms using menopause rating scale (MRS)	0.661	not significant	not significant		rhubarb	number of clinical trials	proportion
ginseng	Kim, South Korea, 2006	QoL using WHO QOL BREF, physical health subscore	0.06	not significant	not significant		significant	0	0
		QoL using WHO QOL BREF, psychological health subscore	0.02	significant			not significant	1	1
		QoL using WHO QOL BREF, social relationships subscore	0.82	not significant			N/A	0	0
		QoL using WHO QOL BREF, environment subscore	0.07	not significant
		QoL using GHQ-12 total score	0.01	significant			roman chamomile flower	number of clinical trials	proportion
ginseng	Xie, China, 2001	local cancer remission and survival rate	specific p value not found, all results statistically not significant as p > 0,05	not significant	not significant		significant	0	0
green tea	Liao, Taiwan, 2021	oral health status using Oral Assessment Guide, month 0	0.26	not significant	not significant		not significant	6	1
		oral health status using Oral Assessment Guide, month 1	0.76	not significant			N/A	0	0
		oral health status using Oral Assessment Guide, month 2	0.71	not significant
		oral health status using Oral Assessment Guide, month 3	0.85	not significant			tea tree oil	number of clinical trials	proportion
		oral health status using Oral Assessment Guide, month 4	0.16	not significant			significant	1	1
		oral health status using Oral Assessment Guide, month 5	0.006	significant			not significant	0	0
		oral health status using Oral Assessment Guide, month 6	0.005	significant			N/A	0	0
green tea	Trudel, Canada, 2013	absence of recurrence during follow-up	specific p value not found, all results statistically not significant as p > 0,05	not significant	not significant
lavender flower/ lavender oil	Duluklu, Turkey, 2019	elimination of odour related to ostomy bag	0	significant	significant		turmeric	number of clinical trials	proportion
		QoL using stoma quality of life scale (SQOLS), overall life satisfaction subscale	0.004	significant			significant	3	0.375
		QoL using stoma quality of life scale (SQOLS), work/ social function subscale	0.004	significant			not significant	5	0.625
		QoL using stoma quality of life scale (SQOLS), sexuality/ body image subscale	0.007	significant			N/A	0	0
		QoL using stoma quality of life scale (SQOLS), stoma function subscale	0.336	not significant
		QoL using stoma quality of life scale (SQOLS), general quality of life subscale	0.001	significant			yarrow	number of clinical trials	proportion
		ostomy adjustments using ostomy adjustment inventory-23 (OAI-23), acceptance subscale	0	significant			significant	0	0
		ostomy adjustments using ostomy adjustment inventory-23 (OAI-23), anxious/ preoccupation subscale	0.035	significant			not significant	1	0.5
		ostomy adjustments using ostomy adjustment inventory-23 (OAI-23), social engagement subscale	0.001	significant			N/A	1	0.5
		ostomy adjustments using ostomy adjustment inventory-23 (OAI-23), anger subscale	0.021	significant
		ostomy adjustments using ostomy adjustment inventory-23 (OAI-23), general ostomy adjustment subscale	0	significant
peppermint oil	Efe Ertürk, Turkey, 2021	severity of nausea using VAS, Folfirinox group	0.001	significant	significant
		severity of nausea using VAS, Paclitaxel Trastuzumab group	0.014	significant
		severity of nausea using VAS, Carboplatin group	0.001	significant
		severity of nausea using VAS, Cyclophosphamide Adriamycine group	0.005	significant
		severity of nausea using VAS, Cisplatin group	0.642	not significant
rhubarb	Yu, China, 2008	incidence of radiation induced lung toxicity, week 6, grade 1	0.07	not significant	not significant
		incidence of radiation induced lung toxicity, week 6, grade 2	0.37	not significant
		incidence of radiation induced lung toxicity, week 6, grade 3	0.17	not significant
		incidence of radiation induced lung toxicity, month 6, grade 1	0.03	significant
		incidence of radiation induced lung toxicity, month 6, grade 2	0.34	not significant
		incidence of radiation induced lung toxicity, month 6, grade 3	0.75	not significant
roman chamomile flower	Dos Reis, Brazil, 2016	occurrence of oral mucositis using WHO scale	0.18	not significant	not significant
		grade of oral mucositis using WHO scale	0.23	not significant
		mouth pain using numerical 10-point rating scale	0.09	not significant
		presence of erythema, ulceration, mouth dryness, bleeding, and dietary category	0.29	not significant
		presence of ulceration	0.22	not significant
roman chamomile flower	Ferreira, Brazil, 2020	presence of toxicity	0.12	not significant	not significant
		severity of radiation dermatitis, grade 1	0.67	not significant
		severity of radiation dermatitis, grade 2	0.17	not significant
roman chamomile flower	Garbuio, Brazil, 2022	incidence of radiation dermatitis of any grade	1	not significant	not significant
		time to develop any grade of radiation dermatitis	0.3	not significant
		incidence of radiation dermatitis of grade 2 or higher	0.03	significant
		time to develop radiation dermatitis of grade 2 or higher	0.01	significant
roman chamomile flower	Maiche, Finland, 1991	severity of radiation dermatitis using own scale	specific p value not found, all results statistically not significant as p > 0,05	not significant	not significant
roman chamomile flower	Sanaati, Iran, 2016	intensity of nausea	0.238	not significant	not significant
		number of nausea episodes	0.895	not significant
		number of vomiting episodes	0.003	significant
roman chamomile flower	Williams, USA, 2022	severity of nausea in comparison to almond oil	0.19	not significant	not significant
		severity of fatigue in comparison to almond oil	0.49	not significant
		severity of appetite in comparison to almond oil	0.98	not significant
		severity of anxiety in comparison to almond oil	0.38	not significant
tea tree oil	Ozkaraman, Turkey, 2018	state anxiety using STAI	0.32	not significant	significant
		trait anxiety using STAI	0.046	significant
		sleep quality using PSQ	specific p value not found, result statistically significant as mentioned in publication	significant
turmeric	Howells, UK, 2019	QoL using EORTC QLQ-C30	0.248	not significant	not significant
turmeric	Kia, Iran, 2021	severity of oral mucositis using WHO mucositis scale, week 1	0.01	significant	not significant
		severity of oral mucositis using WHO mucositis scale, week 2	0.083	not significant
		severity of oral mucositis using WHO mucositis scale, week 4	0.022	significant
		severity of oral mucositis using WHO mucositis scale, week 7	0.001	significant
		pain using NRS, week 1	0.896	not significant
		pain using NRS, week 2	0.337	not significant
		pain using NRS, week 4	0.105	not significant
		pain using NRS, week 7	0.001	significant
turmeric	Palatty, India, 2014	reduce severity of radiation dermatitis using RTOG	0.015	significant	significant
turmeric	Rao, India, 2014	reduce severity of mucositis every week using RTOG	0.001	significant	significant
		reduce intolerance of mucositis	0.001	significant
		reduce incidence of treatment breaks	0.01	significant
turmeric	Ryan Wolf, USA, 2018	severity of radiation dermatitis using RDS scale	0.552	not significant	not significant
turmeric	Shah, India, 2020	risk of onset	0.001	significant	not significant
		severity of radiation induced oral mucositis using WHO criteria	0.15	not significant
turmeric	Soni, India, 2022	incidence of oral mucositis, 1000mg/day	0.705	not significant	not significant
		incidence of oral mucositis, 1500mg/day	0.011	significant
		incidence of dysphagia, 1000mg/day	0.705	not significant
		incidence of dysphagia, 1500mg/day	0.025	significant
		incidence of oral pain, 1000mg/day	0.736	not significant
		incidence of oral pain, 1500mg/day	0.027	significant
		incidence of dermatitis, 1000mg/day	0.548	not significant
		incidence of dermatitis, 1500mg/day	0.114	not significant
turmeric	Thomas, India, 2023	severity of oral mucositis using WHO toxicity criteria	0.001	significant	significant
		oral dysfunction using oral mucositis symptom scale and xerostomia short-form inventory	0.001	significant
yarrow	Foucré, Germany, 2022	fatigue using heart rate variability	N/A
yarrow	Ghadjar, Germany, 2021	general fatigue using MFI-20	0.132	not significant	not significant
		physical fatigue	0.336	not significant
		reduced activity	0.218	not significant
		reduced motivation	0.035	significant
		mental fatigue	0.273	not significant
		psychological distress using NCCN	0.218	not significant
		QoL using EORTC QLQ-C30	0.703	not significant

## Sheet: summary of HMPs
aloe vera	number of clinical trials	proportion		total EMA indication group	number of clinical trials	proportion		significant HMPS	not significant HMPs	rather not significant HMPs	rather significant HMPs
significant	5	0.384615		significant	20	0.357143		peppermint oil	centella	aloe vera	lavender flower/ lavender oil
not significant	8	0.615385		not significant	32	0.571429		tea tree oil	cranberry	black cohosh	linseed
N/A	0	0		N/A	4	0.0714286			evening primrose oil	ginger
									garlic	ginseng
black cohosh	number of clinical trials	proportion		total Non-EMA indication group	number of clinical trials	proportion			rhubarb	green tea
significant	1	0.25		significant	11	0.275				guarana
not significant	2	0.5		not significant	28	0.7				roman chamomile flower
N/A	1	0.25		N/A	1	0.025				turmeric
										yarrow
centella	number of clinical trials	proportion		summary for both groups	number of clinical trials	proportion
significant	0	0		significant	31	0.322917		2	5	9	2
not significant	1	1		not significant	60	0.625
N/A	0	0		N/A	5	0.0520833
cranberry	number of clinical trials	proportion
significant	0	0
not significant	4	1
N/A	0	0
evening primrose oil	number of clinical trials	proportion
significant	0	0
not significant	1	1
N/A	0	0
garlic	number of clinical trials	proportion
significant	0	0
not significant	1	1
N/A	0	0
ginger	number of clinical trials	proportion
significant	7	0.35
not significant	12	0.6
N/A	1	0.05
ginseng	number of clinical trials
significant	4	0.333333
not significant	8	0.666667
N/A	0	0
green tea	number of clinical trials	proportion
significant	1	0.166667
not significant	4	0.666667
N/A	1	0.166667
guarana	number of clinical trials	proportion
significant	1	0.25
not significant	3	0.75
N/A	0	0
lavender flower/ lavender oil	number of clinical trials
significant	5	0.625
not significant	3	0.375
N/A	0	0
linseed	number of clinical trials	proportion
significant	1	0.5
not significant	0	0
N/A	1	0.5
peppermint oil	number of clinical trials	proportion
significant	1	1
not significant	0	0
N/A	0	0
rhubarb	number of clinical trials	proportion
significant	0	0
not significant	1	1
N/A	0	0
roman chamomile flower	number of clinical trials	proportion
significant	1	0.142857
not significant	6	0.857143
N/A	0	0
tea tree oil	number of clinical trials	proportion
significant	1	1
not significant	0	0
N/A	0	0
turmeric	number of clinical trials	proportion
significant	3	0.375
not significant	5	0.625
N/A	0	0
yarrow	number of clinical trials	proportion
significant	0	0
not significant	1	0.5
N/A	1	0.5
